# Supplementary material for: Identification and Validation of Key Genes of Differential Correlations in Gastric Cancer
Source: Front Cell Dev Biol. 2022 Jan 13;9:801687. doi: 10.3389/fcell.2021.801687 (PMC8794754; doi:10.3389/fcell.2021.801687)
Supplement: Supplementary file 1 [file Table3.XLSX]

## Sheet: pink module
ID	Description	GeneRatio	BgRatio	pvalue	p.adjust	qvalue	geneID	Count
hsa04978	Mineral absorption	9/95	60/8091	2.60781e-08	4.48543e-06	4.09014e-06	MT1H/MT1HL1/MT2A/MT1M/SLC26A9/MT1X/MT1G/MT1E/MT1F	9
hsa00982	Drug metabolism - cytochrome P450	8/95	72/8091	1.73277e-06	0.000149018	0.000135886	FMO4/ADH1A/ADH7/GSTA3/UGT1A6/GSTA1/UGT2B15/CYP2C8	8
hsa00980	Metabolism of xenobiotics by cytochrome P450	8/95	78/8091	3.2044e-06	0.000183719	0.000167528	ADH1A/ADH7/GSTA3/UGT1A6/AKR1C1/SULT2A1/GSTA1/UGT2B15	8
hsa04971	Gastric acid secretion	7/95	76/8091	2.78158e-05	0.00119608	0.00109067	SST/KCNE2/ATP4B/ADCY3/KCNJ15/KCNJ16/CCKBR	7
hsa00830	Retinol metabolism	6/95	68/8091	0.000136125	0.00423383	0.00386071	ADH1A/ADH7/UGT1A6/RDH12/UGT2B15/CYP2C8	6
hsa05204	Chemical carcinogenesis - DNA adducts	6/95	69/8091	0.000147692	0.00423383	0.00386071	GSTA3/UGT1A6/SULT2A1/GSTA1/UGT2B15/CYP2C8	6
hsa00071	Fatty acid degradation	4/95	43/8091	0.00155046	0.0380971	0.0347397	ALDH2/ADH1A/ADH7/ACSL3	4

## Sheet: turquoise module
ID	Description	GeneRatio	BgRatio	pvalue	p.adjust	qvalue	geneID	Count
hsa04110	Cell cycle	74/1785	124/8091	8.69101e-20	2.92887e-17	2.47008e-17	PCNA/MCM3/CDC25B/MCM2/PLK1/CDK4/MYC/CDC20/PTTG1/BUB1B/CDC45/DBF4/PKMYT1/CDC7/TTK/MAD1L1/ORC1/ORC3/CHEK2/CDK7/PTTG2/ORC6/E2F5/YWHAG/MAD2L2/RBL1/SMAD4/RAD21/YWHAZ/BUB3/CDK1/ORC4/MAD2L1/SKP2/E2F3/CDC6/CDC25A/MDM2/CHEK1/CCND1/CDKN2A/ATR/PRKDC/MCM7/YWHAE/ORC5/TP53/CDC14B/RB1/CDK2/CCNE2/MCM4/TFDP1/RBL2/YWHAQ/CCNA2/ANAPC13/BUB1/MCM5/CDC25C/YWHAB/CDC27/CDC23/CDK6/ANAPC7/ANAPC11/CCNB1/CCNB2/ORC2/CUL1/MCM6…	74
hsa03050	Proteasome	35/1785	46/8091	8.05374e-15	1.35705e-12	1.14448e-12	PSMD8/PSMD2/PSMC4/PSMC3/ADRM1/PSMD3/PSMB3/PSMC6/PSMD7/PSMA4/PSMC1/PSMB5/PSMB6/PSMC5/PSMD14/PSME3/PSMF1/PSMD1/PSMD13/PSMA2/PSMB2/PSMB4/PSMD12/PSMD6/PSMD11/PSMD9/PSMD4/PSMA1/PSME4/PSMB1/PSMA7/POMP/PSMA5/PSMA3/PSMB7	35
hsa03030	DNA replication	29/1785	36/8091	1.23378e-13	1.38594e-11	1.16884e-11	POLD2/PCNA/MCM3/RPA2/MCM2/LIG1/RNASEH2A/POLD1/RFC4/POLA1/PRIM1/PRIM2/POLE2/POLE3/RPA3/DNA2/POLE4/SSBP1/RFC5/RFC2/RFC3/FEN1/MCM7/MCM4/MCM5/RNASEH1/POLA2/MCM6/POLD3	29
hsa03040	Spliceosome	72/1785	147/8091	3.78926e-13	3.19245e-11	2.69237e-11	SMNDC1/SNRPD2/EIF4A3/SNRPC/SNRPA/PRPF3/SNRPD3/PRPF19/DHX16/SNRPF/PPIH/LSM7/LSM6/SNRPG/SF3B4/DHX38/LSM2/PUF60/SNRNP40/USP39/CRNKL1/SF3B5/PPIL1/PHF5A/U2AF1L4/FUS/HNRNPC/HNRNPU/SF3B3/TRA2B/DHX15/NCBP2/SRSF1/PRPF31/SNRPB2/SYF2/SNRPD1/LSM4/TXNL4A/LSM5/CDC40/SRSF10/SRSF6/PRPF6/CDC5L/PRPF4/NCBP1/SRSF5/PQBP1/U2SURP/SNRPB/RBM8A/PRPF40A/SNW1/SNRPE/SNRPA1/BUD31/WBP11/THOC2/EFTUD2/RBM22/MAGOHB/PRPF38A/ISY1/R…	72
hsa03013	Nucleocytoplasmic transport	56/1785	109/8091	1.42557e-11	9.60834e-10	8.10324e-10	EIF4A3/EEF1A2/NUP155/POM121C/NUP85/IPO4/NXT1/NUP107/THOC6/NUP35/DDX19B/PNN/RAN/CSE1L/NCBP2/KPNA1/NUP98/GLE1/NUP62/RNPS1/SUMO1/KPNB1/THOC5/NCBP1/NXT2/KPNA4/UPF1/NUP214/RAE1/KPNA2/IPO5/KPNA6/RANGAP1/XPO7/TNPO3/RBM8A/XPO6/NUP160/IPO9/THOC2/NUP205/SENP2/XPO4/MAGOHB/XPO5/SEH1L/AHCTF1/ALYREF/XPOT/NUP133/NDC1/NUP43/NUP37/NUP153/UPF3B/NUP93	56
hsa03008	Ribosome biogenesis in eukaryotes	50/1785	110/8091	3.57318e-08	2.00694e-06	1.69256e-06	CSNK2B/GNL2/BMS1/POP5/RPP38/NVL/NHP2/EMG1/POP7/EIF6/FBL/IMP4/MPHOSPH10/RPP40/POP1/WDR43/NAT10/DROSHA/RBM28/NXT1/GAR1/IMP3/NOB1/NOP58/RIOK1/WDR75/XRN1/RAN/TCOF1/NXT2/TBL3/CSNK2A1/MDN1/GNL3L/GTPBP4/HEATR1/WDR3/FCF1/UTP14A/LSG1/UTP18/NOL6/RCL1/RPP25/POP4/UTP15/RRP7A/XRN2/WDR36/UTP6	50
hsa04115	p53 signaling pathway	36/1785	73/8091	2.43664e-07	1.17307e-05	9.89313e-06	CDK4/CCNG1/CHEK2/SESN1/SHISA5/GORAB/CDK1/BCL2/PTEN/PMAIP1/GTSE1/SERPINB5/MDM2/CHEK1/CCND1/TNFRSF10B/CDKN2A/RRM2/ATR/SIVA1/TP53/BID/CDK2/CCNE2/BAX/BCL2L1/EI24/PIDD1/CDK6/MDM4/AIFM2/CCNB1/PPM1D/TNFRSF10A/CCNB2/CCNE1	36
hsa03410	Base excision repair	21/1785	33/8091	3.23831e-07	1.36414e-05	1.15045e-05	POLD2/PCNA/UNG/LIG1/POLD1/TDG/POLE2/MUTYH/PARP1/POLE3/NTHL1/APEX1/NEIL3/NEIL2/LIG3/POLE4/HMGB1/FEN1/PARP2/POLB/POLD3	21
hsa03420	Nucleotide excision repair	26/1785	47/8091	6.73374e-07	2.52141e-05	2.12644e-05	POLD2/PCNA/RPA2/ERCC3/LIG1/POLD1/GTF2H4/RFC4/XPA/POLE2/DDB1/POLE3/RPA3/CDK7/ERCC8/POLE4/RAD23B/CUL4A/GTF2H1/RFC5/RFC2/RFC3/ERCC6/ERCC2/GTF2H3/POLD3	26
hsa03430	Mismatch repair	16/1785	23/8091	1.46143e-06	4.92503e-05	4.15355e-05	POLD2/PCNA/RPA2/LIG1/POLD1/RFC4/EXO1/MSH2/RPA3/SSBP1/RFC5/RFC2/RFC3/MSH6/MLH3/POLD3	16
hsa03018	RNA degradation	36/1785	79/8091	2.69945e-06	8.27013e-05	6.97465e-05	EDC4/SKIV2L/PARN/LSM7/LSM6/EXOSC9/PABPC3/LSM2/EXOSC8/EXOSC5/DCPS/CNOT10/PNPT1/XRN1/HSPA9/HSPD1/CNOT1/BTG2/LSM4/LSM5/TTC37/MPHOSPH6/BTG3/EXOSC10/EXOSC7/EXOSC2/ENO1/CNOT7/DIS3/CNOT6/EXOSC3/PATL1/EDC3/XRN2/PFKP/EXOSC4	36
hsa03440	Homologous recombination	22/1785	41/8091	9.52324e-06	0.000267444	0.000225551	POLD2/RPA2/TOPBP1/RBBP8/POLD1/RAD54L/BLM/RPA3/RAD54B/PALB2/RAD51B/SSBP1/NBN/RAD51/BRCA1/TOP3A/BRCA2/BRCC3/BARD1/BRIP1/POLD3/RAD51D	22
hsa05014	Amyotrophic lateral sclerosis	115/1785	365/8091	1.19893e-05	0.000310799	0.000262114	COX1/PFN1/GPX1/ATF4/PSMD8/PSMD2/CYC1/PSMC4/PSMC3/ADRM1/PSMD3/PSMB3/PSMC6/PSMD7/COX6C/NDUFAB1/TOMM40/NDUFB3/PSMA4/NDUFS6/FIG4/PSMC1/NUP155/TNF/PSMB5/PSMB6/NDUFA9/PSMC5/POM121C/TUBA4A/PSMD14/ATG2A/NUP85/ATG101/TBK1/NXT1/NUP107/MAP1LC3C/NDUFB9/NUP35/MATR3/FUS/RAC1/DNAH14/TUBA1B/EIF2S1/PSMD1/NDUFB8/PSMD13/PSMA2/PSMB2/KIF5B/PSMB4/PSMD12/CHMP2B/PSMD6/NDUFA7/NUP98/BCL2/PIK3C3/PPP3R1/GLE1/NUP62/VCP/PSMD1…	115
hsa03020	RNA polymerase	18/1785	31/8091	1.4613e-05	0.000351757	0.000296656	POLR2G/POLR3F/POLR3D/POLR2H/POLR3GL/POLR2J2/POLR3G/POLR1C/POLR3C/POLR2L/POLR2D/POLR2C/POLR2E/POLR1B/POLR3K/POLR3H/POLR3A/POLR1A	18
hsa03015	mRNA surveillance pathway	40/1785	98/8091	2.09306e-05	0.00047024	0.000396579	PPP2R1A/EIF4A3/GSPT2/CPSF4/PABPC3/NXT1/CPSF3/DDX19B/FUS/PNN/PPP1CB/NCBP2/ETF1/CPSF6/RNMT/RNGTT/GLE1/RNPS1/NCBP1/NXT2/PPP2R5D/UPF1/PAPOLA/NUDT21/RBM8A/FIP1L1/MAGOHB/SSU72/MSI2/CPSF2/ALYREF/DAZAP1/PCF11/CLP1/CSTF3/CSTF2/UPF3B/CSTF1/SMG5/PPP2R5B	40
hsa04114	Oocyte meiosis	49/1785	129/8091	2.64736e-05	0.0005576	0.000470255	PPP2R1A/PLK1/MAP2K1/CDC20/PTTG1/PKMYT1/MAD1L1/CALM1/PTTG2/YWHAG/MAD2L2/MAPK1/YWHAZ/PPP1CB/ITPR2/PRKACB/CDK1/MAD2L1/IGF1R/PPP3R1/RPS6KA2/CPEB3/MAPK14/YWHAE/PPP2R5D/CDK2/CCNE2/YWHAQ/CAMK2A/ANAPC13/BUB1/CDC25C/YWHAB/CDC27/RPS6KA6/CDC23/CPEB4/CAMK2D/ANAPC7/RPS6KA3/ANAPC11/CCNB1/CCNB2/FBXO5/CPEB2/CUL1/CCNE1/ESPL1/PPP2R5B	49
hsa05203	Viral carcinogenesis	69/1785	204/8091	6.22938e-05	0.00114689	0.000967238	ACTN4/ATF4/SND1/KAT2A/CDK4/IRF3/CDC20/TBP/GTF2H4/KAT2B/PSMC1/MAD1L1/GTF2E1/TBPL1/IRF7/DDB1/SCRIB/HRAS/HDAC3/YWHAG/CREB5/MAPK1/RBL1/RAC1/YWHAZ/GSN/DDX3X/JUN/GTF2H1/RANBP1/LYN/PRKACB/CDK1/SKP2/PMAIP1/IL6ST/MDM2/CHEK1/DNAJA3/CCND1/VDAC3/CDKN2A/RELA/YWHAE/TP53/RB1/CDK2/CCNE2/BAX/RBL2/YWHAQ/CCNA2/PKM/SNW1/MRPS18B/PIK3CB/YWHAB/TRAF3/GRB2/HDAC8/CDK6/NRAS/HDAC11/CREB3L2/GTF2A2/POLB/GTF2H3/CCNE1/HDAC2	69
hsa03022	Basal transcription factors	22/1785	45/8091	6.34204e-05	0.00114689	0.000967238	ERCC3/TBP/TAF6/GTF2H4/GTF2E1/TBPL1/GTF2F2/GTF2I/CDK7/GTF2IRD1/TAF8/TAF11/GTF2H1/TAF2/TAF5/TAF4/TAF5L/TAF13/GTF2A2/TAF4B/ERCC2/GTF2H3	22
hsa03460	Fanconi anemia pathway	25/1785	54/8091	6.46617e-05	0.00114689	0.000967238	RPA2/FANCG/BLM/RPA3/FANCL/RMI1/PALB2/FANCE/UBE2T/RMI2/FANCB/POLH/FANCD2/USP1/FANCA/RAD51/ATR/BRCA1/FANCI/TOP3A/BRCA2/FANCF/FANCM/BRIP1/TELO2	25
hsa05012	Parkinson disease	85/1785	266/8091	9.52374e-05	0.00158032	0.00133277	COX1/ATF4/PSMD8/PSMD2/CYC1/PSMC4/PSMC3/ADRM1/PSMD3/PSMB3/PSMC6/PSMD7/COX6C/NDUFAB1/KEAP1/NDUFB3/PSMA4/NDUFS6/PSMC1/SLC6A3/SLC18A1/PSMB5/PSMB6/NDUFA9/PSMC5/TUBA4A/PSMD14/CALM1/SLC39A1/SLC39A4/NDUFB9/SLC39A10/MAOB/UBE2L3/UBA1/TUBA1B/EIF2S1/GNAI3/PSMD1/NDUFB8/PSMD13/PSMA2/PSMB2/KIF5B/PSMB4/PSMD12/ITPR2/PRKACB/PSMD6/NDUFA7/MAOA/SLC18A2/PSMD11/VDAC3/PINK1/SLC39A8/NDUFS4/PSMD9/SDHC/PSMD4/MAPK8/PSMA1/TP…	85
hsa04218	Cellular senescence	55/1785	156/8091	9.84771e-05	0.00158032	0.00133277	MYBL2/CDK4/MYC/FOXM1/MAP2K1/RAD9A/TSC1/CHEK2/HRAS/CALM1/EIF4EBP1/E2F5/LIN54/MAPK1/RBL1/PPP1CB/RHEB/ITPR2/NBN/CDK1/E2F3/PTEN/PPID/RAD1/PPP3R1/CDC25A/HUS1/MDM2/CHEK1/CCND1/VDAC3/TGFBR2/CDKN2A/RELA/ATR/MAPK14/NFATC3/TP53/CXCL8/RB1/CDK2/CCNE2/RBL2/SQSTM1/CCNA2/CAPN2/MTOR/PIK3CB/CDK6/NRAS/CCNB1/LIN9/CAPN1/CCNB2/CCNE1	55
hsa05017	Spinocerebellar ataxia	50/1785	143/8091	0.000252601	0.00386939	0.00326327	PSMD8/PSMD2/PSMC4/PSMC3/ADRM1/PSMD3/PSMB3/PSMC6/PSMD7/TBP/PSMA4/PSMC1/TBPL1/PSMB5/PSMB6/PSMC5/PSMD14/ATG2A/ATG101/PUM1/PSMD1/PSMD13/PSMA2/PSMB2/PSMB4/PSMD12/ITPR2/PSMD6/NFYA/PIK3C3/PSMD11/VDAC3/PSMD9/PSMD4/MAPK8/PSMA1/GNAQ/KCND3/PSMB1/MTOR/PSMA7/PIK3CB/NRBF2/ATXN1L/DAB1/GRIN2D/FGF14/PSMA5/PSMA3/PSMB7	50
hsa05166	Human T-cell leukemia virus 1 infection	70/1785	219/8091	0.000380834	0.00558004	0.00470596	ATF4/FDPS/KAT2A/CDK4/MYC/MAP2K1/CDC20/TBP/PTTG1/BUB1B/KAT2B/MMP7/FOSL1/MAD1L1/RELB/TNF/TBPL1/CHUK/CHEK2/HRAS/PTTG2/CRTC2/CREB5/MAPK1/SMAD4/RAN/SLC2A1/BUB3/JUN/RANBP1/PRKACB/MAD2L1/E2F3/PTEN/PPP3R1/CHEK1/MSX2/ELK4/CCND1/VDAC3/CANX/TGFBR2/TCF3/CDKN2A/RELA/ATR/CSF2/ELK1/NFATC3/MAPK8/TP53/RB1/CDK2/CCNE2/BAX/BCL2L1/CCNA2/TRRAP/IL1R1/PIK3CB/CDC27/CDC23/NRAS/ANAPC7/ANAPC11/CREB3L2/CCNB2/POLB/CCNE1/ESPL1	70
hsa04914	Progesterone-mediated oocyte maturation	37/1785	100/8091	0.000453858	0.00619094	0.00522116	CDC25B/PLK1/MAP2K1/PKMYT1/MAD1L1/MAD2L2/MAPK1/HSP90AB1/GNAI3/PRKACB/CDK1/MAD2L1/IGF1R/CDC25A/RPS6KA2/CPEB3/MAPK14/MAPK8/CDK2/HSP90AA1/CCNA2/ANAPC13/BUB1/CDC25C/KIF22/PIK3CB/CDC27/RPS6KA6/CDC23/CPEB4/ANAPC7/RPS6KA3/ANAPC11/GNAI1/CCNB1/CCNB2/CPEB2	37
hsa04136	Autophagy - other	16/1785	32/8091	0.000459268	0.00619094	0.00522116	GABARAP/IGBP1/ATG9A/GABARAPL2/ATG4A/ATG2A/ATG101/MLST8/ATG4C/ATG5/PIK3C3/ATG4B/MTOR/ATG7/ATG3/ATG16L1	16
hsa04140	Autophagy - animal	46/1785	141/8091	0.00229322	0.0292857	0.0246982	GABARAP/CTSD/IGBP1/ATG9A/MAP2K1/DDIT4/GABARAPL2/TSC1/HRAS/ATG4A/ATG2A/ATG101/TBK1/MLST8/MAP1LC3C/ATG4C/MAPK1/HMGB1/EIF2S1/RHEB/LAMP1/BNIP3/MTMR3/ATG5/PRKACB/IGF1R/BCL2/PTEN/PIK3C3/ATG4B/MAPK8/DAPK1/BCL2L1/SQSTM1/MTOR/PIK3CB/ATG7/ATG3/ZFYVE1/NRBF2/AKT1S1/NRAS/ATG16L2/ATG16L1/EIF2AK4/RAB39B	46
hsa04722	Neurotrophin signaling pathway	40/1785	119/8091	0.00234633	0.0292857	0.0246982	ATF4/MAP2K1/NFKBIE/NGFR/NTF3/HRAS/SHC2/CALM1/MAPK1/IRAK2/GAB1/RAC1/JUN/IRAK1/BCL2/PSEN2/RPS6KA5/RPS6KA2/RIPK2/RELA/MAPK14/MAPK8/YWHAE/TP53/BAX/KIDINS220/CRKL/CAMK2A/IRAK3/NFKBIB/SHC1/PIK3CB/RPS6KA6/GRB2/NRAS/CAMK2D/RPS6KA3/ZNF274/SH2B1/PRDM4	40
hsa05016	Huntington disease	88/1785	306/8091	0.00309522	0.0372532	0.0314177	COX1/GPX1/PSMD8/PSMD2/CYC1/PSMC4/PSMC3/ADRM1/PSMD3/PSMB3/PSMC6/PSMD7/COX6C/NDUFAB1/POLR2G/TBP/NDUFB3/PSMA4/NDUFS6/PSMC1/TBPL1/PSMB5/PSMB6/NDUFA9/POLR2H/PSMC5/TUBA4A/PSMD14/ATG2A/ATG101/NDUFB9/POLR2J2/CREB5/DNAH14/AP2B1/TUBA1B/PSMD1/NDUFB8/PSMD13/PSMA2/PSMB2/KIF5B/PSMB4/PSMD12/PSMD6/NDUFA7/TFAM/PIK3C3/AP2S1/PSMD11/VDAC3/NDUFS4/PSMD9/SDHC/PSMD4/MAPK8/DLG4/PSMA1/TP53/GNAQ/TUBB/POLR2L/TUBA1C/BAX/TAF4…	88
hsa04210	Apoptosis	44/1785	136/8091	0.00336918	0.0391522	0.0330192	CTSD/ATF4/FADD/MAP2K1/LMNB1/CTSO/DFFB/TNF/PARP1/CHUK/CTSV/TUBA4A/HRAS/LMNB2/DIABLO/MAPK1/BCL2L11/MCL1/TUBA1B/EIF2S1/JUN/BIRC5/ITPR2/BCL2/PMAIP1/TNFRSF10B/CASP2/RELA/MAPK8/TP53/BID/TUBA1C/BAX/BCL2L1/CTSZ/PARP2/CAPN2/DAXX/PIK3CB/PIDD1/DFFA/NRAS/TNFRSF10A/CAPN1	44
hsa05132	Salmonella infection	73/1785	249/8091	0.00399811	0.0436583	0.0368194	PFN1/M6PR/RAB5B/ARPC1B/DYNLT1/MYC/FADD/MAP2K1/VPS11/WASF3/IL18/TNF/CASP5/RPS3/CYFIP1/CHUK/TLR5/VPS39/TUBA4A/STX10/HRAS/GSDMD/PYCARD/RILP/DYNLRB2/MAPK1/MYL12A/ACTR2/RAC1/ARPC5/HSP90AB1/TUBA1B/CSE1L/JUN/IRAK1/ANXA2/KIF5B/KPNA1/CYTH1/ARF6/BCL2/PIK3C3/ABI1/TNFRSF10B/RIPK2/KPNA4/RELA/MAPK14/MAPK8/CXCL8/TUBB/TUBA1C/BAX/HSP90AA1/GAPDH/TUBB3/TUBB4B/HSP90B1/PIK3CB/ARPC4/FYCO1/ACTR3B/FBXO22/AHNAK/CYFIP2/AR…	73
hsa05219	Bladder cancer	17/1785	41/8091	0.00406157	0.0436583	0.0368194	CDK4/MYC/MAP2K1/MMP1/HRAS/MAPK1/E2F3/RPS6KA5/MDM2/CCND1/CDKN2A/VEGFA/DAPK1/TP53/CXCL8/RB1/NRAS	17
hsa01200	Carbon metabolism	38/1785	115/8091	0.00414559	0.0436583	0.0368194	HK1/GOT2/PGAM1/MDH1/AMT/GPI/ACAT2/RGN/RPIA/PRPS1L1/MCEE/ACAT1/PGK1/FH/PSPH/SDS/TKT/IDH3B/TPI1/SDHC/DLAT/MDH2/GAPDH/PKM/SHMT2/ALDOA/GLUD2/PCCA/ENO1/RPE/PGP/PSAT1/ADPGK/HKDC1/ME3/ACO1/IDNK/PFKP	38

## Sheet: blue module
ID	Description	GeneRatio	BgRatio	pvalue	p.adjust	qvalue	geneID	Count
hsa04110	Cell cycle	74/1785	124/8091	8.69101e-20	2.92887e-17	2.47008e-17	PCNA/MCM3/CDC25B/MCM2/PLK1/CDK4/MYC/CDC20/PTTG1/BUB1B/CDC45/DBF4/PKMYT1/CDC7/TTK/MAD1L1/ORC1/ORC3/CHEK2/CDK7/PTTG2/ORC6/E2F5/YWHAG/MAD2L2/RBL1/SMAD4/RAD21/YWHAZ/BUB3/CDK1/ORC4/MAD2L1/SKP2/E2F3/CDC6/CDC25A/MDM2/CHEK1/CCND1/CDKN2A/ATR/PRKDC/MCM7/YWHAE/ORC5/TP53/CDC14B/RB1/CDK2/CCNE2/MCM4/TFDP1/RBL2/YWHAQ/CCNA2/ANAPC13/BUB1/MCM5/CDC25C/YWHAB/CDC27/CDC23/CDK6/ANAPC7/ANAPC11/CCNB1/CCNB2/ORC2/CUL1/MCM6…	74
hsa03050	Proteasome	35/1785	46/8091	8.05374e-15	1.35705e-12	1.14448e-12	PSMD8/PSMD2/PSMC4/PSMC3/ADRM1/PSMD3/PSMB3/PSMC6/PSMD7/PSMA4/PSMC1/PSMB5/PSMB6/PSMC5/PSMD14/PSME3/PSMF1/PSMD1/PSMD13/PSMA2/PSMB2/PSMB4/PSMD12/PSMD6/PSMD11/PSMD9/PSMD4/PSMA1/PSME4/PSMB1/PSMA7/POMP/PSMA5/PSMA3/PSMB7	35
hsa03030	DNA replication	29/1785	36/8091	1.23378e-13	1.38594e-11	1.16884e-11	POLD2/PCNA/MCM3/RPA2/MCM2/LIG1/RNASEH2A/POLD1/RFC4/POLA1/PRIM1/PRIM2/POLE2/POLE3/RPA3/DNA2/POLE4/SSBP1/RFC5/RFC2/RFC3/FEN1/MCM7/MCM4/MCM5/RNASEH1/POLA2/MCM6/POLD3	29
hsa03040	Spliceosome	72/1785	147/8091	3.78926e-13	3.19245e-11	2.69237e-11	SMNDC1/SNRPD2/EIF4A3/SNRPC/SNRPA/PRPF3/SNRPD3/PRPF19/DHX16/SNRPF/PPIH/LSM7/LSM6/SNRPG/SF3B4/DHX38/LSM2/PUF60/SNRNP40/USP39/CRNKL1/SF3B5/PPIL1/PHF5A/U2AF1L4/FUS/HNRNPC/HNRNPU/SF3B3/TRA2B/DHX15/NCBP2/SRSF1/PRPF31/SNRPB2/SYF2/SNRPD1/LSM4/TXNL4A/LSM5/CDC40/SRSF10/SRSF6/PRPF6/CDC5L/PRPF4/NCBP1/SRSF5/PQBP1/U2SURP/SNRPB/RBM8A/PRPF40A/SNW1/SNRPE/SNRPA1/BUD31/WBP11/THOC2/EFTUD2/RBM22/MAGOHB/PRPF38A/ISY1/R…	72
hsa03013	Nucleocytoplasmic transport	56/1785	109/8091	1.42557e-11	9.60834e-10	8.10324e-10	EIF4A3/EEF1A2/NUP155/POM121C/NUP85/IPO4/NXT1/NUP107/THOC6/NUP35/DDX19B/PNN/RAN/CSE1L/NCBP2/KPNA1/NUP98/GLE1/NUP62/RNPS1/SUMO1/KPNB1/THOC5/NCBP1/NXT2/KPNA4/UPF1/NUP214/RAE1/KPNA2/IPO5/KPNA6/RANGAP1/XPO7/TNPO3/RBM8A/XPO6/NUP160/IPO9/THOC2/NUP205/SENP2/XPO4/MAGOHB/XPO5/SEH1L/AHCTF1/ALYREF/XPOT/NUP133/NDC1/NUP43/NUP37/NUP153/UPF3B/NUP93	56
hsa03008	Ribosome biogenesis in eukaryotes	50/1785	110/8091	3.57318e-08	2.00694e-06	1.69256e-06	CSNK2B/GNL2/BMS1/POP5/RPP38/NVL/NHP2/EMG1/POP7/EIF6/FBL/IMP4/MPHOSPH10/RPP40/POP1/WDR43/NAT10/DROSHA/RBM28/NXT1/GAR1/IMP3/NOB1/NOP58/RIOK1/WDR75/XRN1/RAN/TCOF1/NXT2/TBL3/CSNK2A1/MDN1/GNL3L/GTPBP4/HEATR1/WDR3/FCF1/UTP14A/LSG1/UTP18/NOL6/RCL1/RPP25/POP4/UTP15/RRP7A/XRN2/WDR36/UTP6	50
hsa04115	p53 signaling pathway	36/1785	73/8091	2.43664e-07	1.17307e-05	9.89313e-06	CDK4/CCNG1/CHEK2/SESN1/SHISA5/GORAB/CDK1/BCL2/PTEN/PMAIP1/GTSE1/SERPINB5/MDM2/CHEK1/CCND1/TNFRSF10B/CDKN2A/RRM2/ATR/SIVA1/TP53/BID/CDK2/CCNE2/BAX/BCL2L1/EI24/PIDD1/CDK6/MDM4/AIFM2/CCNB1/PPM1D/TNFRSF10A/CCNB2/CCNE1	36
hsa03410	Base excision repair	21/1785	33/8091	3.23831e-07	1.36414e-05	1.15045e-05	POLD2/PCNA/UNG/LIG1/POLD1/TDG/POLE2/MUTYH/PARP1/POLE3/NTHL1/APEX1/NEIL3/NEIL2/LIG3/POLE4/HMGB1/FEN1/PARP2/POLB/POLD3	21
hsa03420	Nucleotide excision repair	26/1785	47/8091	6.73374e-07	2.52141e-05	2.12644e-05	POLD2/PCNA/RPA2/ERCC3/LIG1/POLD1/GTF2H4/RFC4/XPA/POLE2/DDB1/POLE3/RPA3/CDK7/ERCC8/POLE4/RAD23B/CUL4A/GTF2H1/RFC5/RFC2/RFC3/ERCC6/ERCC2/GTF2H3/POLD3	26
hsa03430	Mismatch repair	16/1785	23/8091	1.46143e-06	4.92503e-05	4.15355e-05	POLD2/PCNA/RPA2/LIG1/POLD1/RFC4/EXO1/MSH2/RPA3/SSBP1/RFC5/RFC2/RFC3/MSH6/MLH3/POLD3	16
hsa03018	RNA degradation	36/1785	79/8091	2.69945e-06	8.27013e-05	6.97465e-05	EDC4/SKIV2L/PARN/LSM7/LSM6/EXOSC9/PABPC3/LSM2/EXOSC8/EXOSC5/DCPS/CNOT10/PNPT1/XRN1/HSPA9/HSPD1/CNOT1/BTG2/LSM4/LSM5/TTC37/MPHOSPH6/BTG3/EXOSC10/EXOSC7/EXOSC2/ENO1/CNOT7/DIS3/CNOT6/EXOSC3/PATL1/EDC3/XRN2/PFKP/EXOSC4	36
hsa03440	Homologous recombination	22/1785	41/8091	9.52324e-06	0.000267444	0.000225551	POLD2/RPA2/TOPBP1/RBBP8/POLD1/RAD54L/BLM/RPA3/RAD54B/PALB2/RAD51B/SSBP1/NBN/RAD51/BRCA1/TOP3A/BRCA2/BRCC3/BARD1/BRIP1/POLD3/RAD51D	22
hsa05014	Amyotrophic lateral sclerosis	115/1785	365/8091	1.19893e-05	0.000310799	0.000262114	COX1/PFN1/GPX1/ATF4/PSMD8/PSMD2/CYC1/PSMC4/PSMC3/ADRM1/PSMD3/PSMB3/PSMC6/PSMD7/COX6C/NDUFAB1/TOMM40/NDUFB3/PSMA4/NDUFS6/FIG4/PSMC1/NUP155/TNF/PSMB5/PSMB6/NDUFA9/PSMC5/POM121C/TUBA4A/PSMD14/ATG2A/NUP85/ATG101/TBK1/NXT1/NUP107/MAP1LC3C/NDUFB9/NUP35/MATR3/FUS/RAC1/DNAH14/TUBA1B/EIF2S1/PSMD1/NDUFB8/PSMD13/PSMA2/PSMB2/KIF5B/PSMB4/PSMD12/CHMP2B/PSMD6/NDUFA7/NUP98/BCL2/PIK3C3/PPP3R1/GLE1/NUP62/VCP/PSMD1…	115
hsa03020	RNA polymerase	18/1785	31/8091	1.4613e-05	0.000351757	0.000296656	POLR2G/POLR3F/POLR3D/POLR2H/POLR3GL/POLR2J2/POLR3G/POLR1C/POLR3C/POLR2L/POLR2D/POLR2C/POLR2E/POLR1B/POLR3K/POLR3H/POLR3A/POLR1A	18
hsa03015	mRNA surveillance pathway	40/1785	98/8091	2.09306e-05	0.00047024	0.000396579	PPP2R1A/EIF4A3/GSPT2/CPSF4/PABPC3/NXT1/CPSF3/DDX19B/FUS/PNN/PPP1CB/NCBP2/ETF1/CPSF6/RNMT/RNGTT/GLE1/RNPS1/NCBP1/NXT2/PPP2R5D/UPF1/PAPOLA/NUDT21/RBM8A/FIP1L1/MAGOHB/SSU72/MSI2/CPSF2/ALYREF/DAZAP1/PCF11/CLP1/CSTF3/CSTF2/UPF3B/CSTF1/SMG5/PPP2R5B	40
hsa04114	Oocyte meiosis	49/1785	129/8091	2.64736e-05	0.0005576	0.000470255	PPP2R1A/PLK1/MAP2K1/CDC20/PTTG1/PKMYT1/MAD1L1/CALM1/PTTG2/YWHAG/MAD2L2/MAPK1/YWHAZ/PPP1CB/ITPR2/PRKACB/CDK1/MAD2L1/IGF1R/PPP3R1/RPS6KA2/CPEB3/MAPK14/YWHAE/PPP2R5D/CDK2/CCNE2/YWHAQ/CAMK2A/ANAPC13/BUB1/CDC25C/YWHAB/CDC27/RPS6KA6/CDC23/CPEB4/CAMK2D/ANAPC7/RPS6KA3/ANAPC11/CCNB1/CCNB2/FBXO5/CPEB2/CUL1/CCNE1/ESPL1/PPP2R5B	49
hsa05203	Viral carcinogenesis	69/1785	204/8091	6.22938e-05	0.00114689	0.000967238	ACTN4/ATF4/SND1/KAT2A/CDK4/IRF3/CDC20/TBP/GTF2H4/KAT2B/PSMC1/MAD1L1/GTF2E1/TBPL1/IRF7/DDB1/SCRIB/HRAS/HDAC3/YWHAG/CREB5/MAPK1/RBL1/RAC1/YWHAZ/GSN/DDX3X/JUN/GTF2H1/RANBP1/LYN/PRKACB/CDK1/SKP2/PMAIP1/IL6ST/MDM2/CHEK1/DNAJA3/CCND1/VDAC3/CDKN2A/RELA/YWHAE/TP53/RB1/CDK2/CCNE2/BAX/RBL2/YWHAQ/CCNA2/PKM/SNW1/MRPS18B/PIK3CB/YWHAB/TRAF3/GRB2/HDAC8/CDK6/NRAS/HDAC11/CREB3L2/GTF2A2/POLB/GTF2H3/CCNE1/HDAC2	69
hsa03022	Basal transcription factors	22/1785	45/8091	6.34204e-05	0.00114689	0.000967238	ERCC3/TBP/TAF6/GTF2H4/GTF2E1/TBPL1/GTF2F2/GTF2I/CDK7/GTF2IRD1/TAF8/TAF11/GTF2H1/TAF2/TAF5/TAF4/TAF5L/TAF13/GTF2A2/TAF4B/ERCC2/GTF2H3	22
hsa03460	Fanconi anemia pathway	25/1785	54/8091	6.46617e-05	0.00114689	0.000967238	RPA2/FANCG/BLM/RPA3/FANCL/RMI1/PALB2/FANCE/UBE2T/RMI2/FANCB/POLH/FANCD2/USP1/FANCA/RAD51/ATR/BRCA1/FANCI/TOP3A/BRCA2/FANCF/FANCM/BRIP1/TELO2	25
hsa05012	Parkinson disease	85/1785	266/8091	9.52374e-05	0.00158032	0.00133277	COX1/ATF4/PSMD8/PSMD2/CYC1/PSMC4/PSMC3/ADRM1/PSMD3/PSMB3/PSMC6/PSMD7/COX6C/NDUFAB1/KEAP1/NDUFB3/PSMA4/NDUFS6/PSMC1/SLC6A3/SLC18A1/PSMB5/PSMB6/NDUFA9/PSMC5/TUBA4A/PSMD14/CALM1/SLC39A1/SLC39A4/NDUFB9/SLC39A10/MAOB/UBE2L3/UBA1/TUBA1B/EIF2S1/GNAI3/PSMD1/NDUFB8/PSMD13/PSMA2/PSMB2/KIF5B/PSMB4/PSMD12/ITPR2/PRKACB/PSMD6/NDUFA7/MAOA/SLC18A2/PSMD11/VDAC3/PINK1/SLC39A8/NDUFS4/PSMD9/SDHC/PSMD4/MAPK8/PSMA1/TP…	85
hsa04218	Cellular senescence	55/1785	156/8091	9.84771e-05	0.00158032	0.00133277	MYBL2/CDK4/MYC/FOXM1/MAP2K1/RAD9A/TSC1/CHEK2/HRAS/CALM1/EIF4EBP1/E2F5/LIN54/MAPK1/RBL1/PPP1CB/RHEB/ITPR2/NBN/CDK1/E2F3/PTEN/PPID/RAD1/PPP3R1/CDC25A/HUS1/MDM2/CHEK1/CCND1/VDAC3/TGFBR2/CDKN2A/RELA/ATR/MAPK14/NFATC3/TP53/CXCL8/RB1/CDK2/CCNE2/RBL2/SQSTM1/CCNA2/CAPN2/MTOR/PIK3CB/CDK6/NRAS/CCNB1/LIN9/CAPN1/CCNB2/CCNE1	55
hsa05017	Spinocerebellar ataxia	50/1785	143/8091	0.000252601	0.00386939	0.00326327	PSMD8/PSMD2/PSMC4/PSMC3/ADRM1/PSMD3/PSMB3/PSMC6/PSMD7/TBP/PSMA4/PSMC1/TBPL1/PSMB5/PSMB6/PSMC5/PSMD14/ATG2A/ATG101/PUM1/PSMD1/PSMD13/PSMA2/PSMB2/PSMB4/PSMD12/ITPR2/PSMD6/NFYA/PIK3C3/PSMD11/VDAC3/PSMD9/PSMD4/MAPK8/PSMA1/GNAQ/KCND3/PSMB1/MTOR/PSMA7/PIK3CB/NRBF2/ATXN1L/DAB1/GRIN2D/FGF14/PSMA5/PSMA3/PSMB7	50
hsa05166	Human T-cell leukemia virus 1 infection	70/1785	219/8091	0.000380834	0.00558004	0.00470596	ATF4/FDPS/KAT2A/CDK4/MYC/MAP2K1/CDC20/TBP/PTTG1/BUB1B/KAT2B/MMP7/FOSL1/MAD1L1/RELB/TNF/TBPL1/CHUK/CHEK2/HRAS/PTTG2/CRTC2/CREB5/MAPK1/SMAD4/RAN/SLC2A1/BUB3/JUN/RANBP1/PRKACB/MAD2L1/E2F3/PTEN/PPP3R1/CHEK1/MSX2/ELK4/CCND1/VDAC3/CANX/TGFBR2/TCF3/CDKN2A/RELA/ATR/CSF2/ELK1/NFATC3/MAPK8/TP53/RB1/CDK2/CCNE2/BAX/BCL2L1/CCNA2/TRRAP/IL1R1/PIK3CB/CDC27/CDC23/NRAS/ANAPC7/ANAPC11/CREB3L2/CCNB2/POLB/CCNE1/ESPL1	70
hsa04914	Progesterone-mediated oocyte maturation	37/1785	100/8091	0.000453858	0.00619094	0.00522116	CDC25B/PLK1/MAP2K1/PKMYT1/MAD1L1/MAD2L2/MAPK1/HSP90AB1/GNAI3/PRKACB/CDK1/MAD2L1/IGF1R/CDC25A/RPS6KA2/CPEB3/MAPK14/MAPK8/CDK2/HSP90AA1/CCNA2/ANAPC13/BUB1/CDC25C/KIF22/PIK3CB/CDC27/RPS6KA6/CDC23/CPEB4/ANAPC7/RPS6KA3/ANAPC11/GNAI1/CCNB1/CCNB2/CPEB2	37
hsa04136	Autophagy - other	16/1785	32/8091	0.000459268	0.00619094	0.00522116	GABARAP/IGBP1/ATG9A/GABARAPL2/ATG4A/ATG2A/ATG101/MLST8/ATG4C/ATG5/PIK3C3/ATG4B/MTOR/ATG7/ATG3/ATG16L1	16
hsa04140	Autophagy - animal	46/1785	141/8091	0.00229322	0.0292857	0.0246982	GABARAP/CTSD/IGBP1/ATG9A/MAP2K1/DDIT4/GABARAPL2/TSC1/HRAS/ATG4A/ATG2A/ATG101/TBK1/MLST8/MAP1LC3C/ATG4C/MAPK1/HMGB1/EIF2S1/RHEB/LAMP1/BNIP3/MTMR3/ATG5/PRKACB/IGF1R/BCL2/PTEN/PIK3C3/ATG4B/MAPK8/DAPK1/BCL2L1/SQSTM1/MTOR/PIK3CB/ATG7/ATG3/ZFYVE1/NRBF2/AKT1S1/NRAS/ATG16L2/ATG16L1/EIF2AK4/RAB39B	46
hsa04722	Neurotrophin signaling pathway	40/1785	119/8091	0.00234633	0.0292857	0.0246982	ATF4/MAP2K1/NFKBIE/NGFR/NTF3/HRAS/SHC2/CALM1/MAPK1/IRAK2/GAB1/RAC1/JUN/IRAK1/BCL2/PSEN2/RPS6KA5/RPS6KA2/RIPK2/RELA/MAPK14/MAPK8/YWHAE/TP53/BAX/KIDINS220/CRKL/CAMK2A/IRAK3/NFKBIB/SHC1/PIK3CB/RPS6KA6/GRB2/NRAS/CAMK2D/RPS6KA3/ZNF274/SH2B1/PRDM4	40
hsa05016	Huntington disease	88/1785	306/8091	0.00309522	0.0372532	0.0314177	COX1/GPX1/PSMD8/PSMD2/CYC1/PSMC4/PSMC3/ADRM1/PSMD3/PSMB3/PSMC6/PSMD7/COX6C/NDUFAB1/POLR2G/TBP/NDUFB3/PSMA4/NDUFS6/PSMC1/TBPL1/PSMB5/PSMB6/NDUFA9/POLR2H/PSMC5/TUBA4A/PSMD14/ATG2A/ATG101/NDUFB9/POLR2J2/CREB5/DNAH14/AP2B1/TUBA1B/PSMD1/NDUFB8/PSMD13/PSMA2/PSMB2/KIF5B/PSMB4/PSMD12/PSMD6/NDUFA7/TFAM/PIK3C3/AP2S1/PSMD11/VDAC3/NDUFS4/PSMD9/SDHC/PSMD4/MAPK8/DLG4/PSMA1/TP53/GNAQ/TUBB/POLR2L/TUBA1C/BAX/TAF4…	88
hsa04210	Apoptosis	44/1785	136/8091	0.00336918	0.0391522	0.0330192	CTSD/ATF4/FADD/MAP2K1/LMNB1/CTSO/DFFB/TNF/PARP1/CHUK/CTSV/TUBA4A/HRAS/LMNB2/DIABLO/MAPK1/BCL2L11/MCL1/TUBA1B/EIF2S1/JUN/BIRC5/ITPR2/BCL2/PMAIP1/TNFRSF10B/CASP2/RELA/MAPK8/TP53/BID/TUBA1C/BAX/BCL2L1/CTSZ/PARP2/CAPN2/DAXX/PIK3CB/PIDD1/DFFA/NRAS/TNFRSF10A/CAPN1	44
hsa05132	Salmonella infection	73/1785	249/8091	0.00399811	0.0436583	0.0368194	PFN1/M6PR/RAB5B/ARPC1B/DYNLT1/MYC/FADD/MAP2K1/VPS11/WASF3/IL18/TNF/CASP5/RPS3/CYFIP1/CHUK/TLR5/VPS39/TUBA4A/STX10/HRAS/GSDMD/PYCARD/RILP/DYNLRB2/MAPK1/MYL12A/ACTR2/RAC1/ARPC5/HSP90AB1/TUBA1B/CSE1L/JUN/IRAK1/ANXA2/KIF5B/KPNA1/CYTH1/ARF6/BCL2/PIK3C3/ABI1/TNFRSF10B/RIPK2/KPNA4/RELA/MAPK14/MAPK8/CXCL8/TUBB/TUBA1C/BAX/HSP90AA1/GAPDH/TUBB3/TUBB4B/HSP90B1/PIK3CB/ARPC4/FYCO1/ACTR3B/FBXO22/AHNAK/CYFIP2/AR…	73
hsa05219	Bladder cancer	17/1785	41/8091	0.00406157	0.0436583	0.0368194	CDK4/MYC/MAP2K1/MMP1/HRAS/MAPK1/E2F3/RPS6KA5/MDM2/CCND1/CDKN2A/VEGFA/DAPK1/TP53/CXCL8/RB1/NRAS	17
hsa01200	Carbon metabolism	38/1785	115/8091	0.00414559	0.0436583	0.0368194	HK1/GOT2/PGAM1/MDH1/AMT/GPI/ACAT2/RGN/RPIA/PRPS1L1/MCEE/ACAT1/PGK1/FH/PSPH/SDS/TKT/IDH3B/TPI1/SDHC/DLAT/MDH2/GAPDH/PKM/SHMT2/ALDOA/GLUD2/PCCA/ENO1/RPE/PGP/PSAT1/ADPGK/HKDC1/ME3/ACO1/IDNK/PFKP	38
