# Supplementary material for: Identification and Validation of Key Genes of Differential Correlations in Gastric Cancer
Source: Front Cell Dev Biol. 2022 Jan 13;9:801687. doi: 10.3389/fcell.2021.801687 (PMC8794754; doi:10.3389/fcell.2021.801687)
Supplement: Supplementary file 2 [file Table2.XLS]

ID	module
TAPT1-AS1	black
BD495725	black
AX747652	black
LOC284513	black
RP5-1092A3.4	black
AX746823	black
LOC441081	black
KIAA0895L	black
BC041025	black
COX17	black
FTX	black
LOC100131541	black
AX748339	black
BC042590	black
ARHGEF1	black
RP11-37C7.3	black
LOC285419	black
RP11-158G18.1	black
AGAP4	black
SPRY4-IT1	black
PRKAG1	black
PAN2	black
SH2B2	black
XRCC2	black
CCDC130	black
LINC00597	black
RP11-403P17.4	black
TPT1P8	black
SND1-IT1	black
MGC12488	black
PABPN1	black
LOC100272216	black
DKFZP586I1420	black
NOTCH2NL	black
CCZ1B	black
N4BP2L2-IT2	black
LOC647070	black
GTF2H2B	black
TMEM212	black
SPDYE2	black
DSERG1	black
TAF1D	black
EBLN2	black
PODNL1	black
FAM106A	black
ASAP1-IT1	black
MZT2B	black
CLTC-IT1	black
RPA4	black
STAG3L3	black
MSANTD2	black
NPIPB15	black
RP11-769O8.3	black
PRO2852	black
LENG8	black
PAN3	black
HNRNPU-AS1	black
CCDC84	black
RNF139-AS1	black
MIRLET7D	black
RP5-1074L1.4	black
RP11-97C16.1	black
ANKHD1	black
LOC644656	black
MIR3682	black
NUMB	black
RP11-174G6.5	black
LOC145474	black
LOC102724356	black
RP11-182L21.5	black
BMS1P6	black
RP11-271C24.3	black
LOC100134822	black
RP11-631N16.2	black
FOXP1-IT1	black
AK025288	black
ARF1	black
MAN1B1-AS1	black
LOC340085	black
SSBP3-AS1	black
SLC26A6	black
LOC100133315	black
AK000798	black
AY940074	black
LOC728061	black
RP1-86D1.3	black
LOC100289333	black
AK026905	black
RP11-488L18.10	black
MIR34A	black
LOC101928963	black
AC008746.12	black
LOC101928954	black
RP11-50B3.4	black
EIF3C	black
RP11-214K3.19	black
LOC100134445	black
LRRC69	black
RP11-138A9.1	black
LOC646014	black
RP3-368A4.6	black
AP000347.2	black
RP11-727A23.11	black
LOC100129406	black
LOC101927451	black
MSS51	black
RP11-373D23.2	black
LOC101929988	black
AK090844	black
LOC101060510	black
AC092620.2	black
RP11-124L9.5	black
MTCP1	black
CHD2	black
THUMPD3-AS1	black
LUC7L	black
ATP6V1H	black
NKTR	black
PRKXP1	black
LRCH3	black
DDX50	black
CROCCP2	black
LIMS1	black
ZNF207	black
STRAP	black
MGEA5	black
RAF1	black
RBM5	black
SFPQ	black
RBM6	black
CRK	black
DNAJC7	black
ERLIN1	black
PPP6R2	black
RBBP6	black
OGT	black
CBFA2T2	black
SF1	black
NACA	black
RBM39	black
GOLGA8A	black
LUC7L3	black
ZMYND8	black
MKNK1	black
ATXN7	black
KDM4C	black
FKSG49	black
SUGP2	black
RBM25	black
USP34	black
ZNF451	black
SOS1	black
ANKRD28	black
PCBP2	black
AKAP10	black
RPL37A	black
TRA2A	black
METTL3	black
KIAA0485	black
TRAPPC10	black
POGZ	black
FBXW12	black
HCRP1	black
HCG18	black
SUPT20H	black
SFXN3	black
FAM208B	black
ATF7IP	black
CEPT1	black
TARDBP	black
HNRNPA1	black
SCAF4	black
PPP6R3	black
CCNL2	black
ANKRD10	black
UACA	black
MUM1	black
CRYGS	black
POLR2J4	black
CCAR1	black
TTC17	black
HNRNPA2B1	black
UBN2	black
ARID2	black
AHSA2	black
ZCCHC7	black
USP32	black
ANKRD10-IT1	black
SAMD4B	black
RPL32P3	black
GABPB1-AS1	black
TRIP12	black
EPG5	black
LOH12CR1	black
TAF15	black
ZNF721	black
NDUFB4	black
FNBP4	black
NRD1	black
AC083843.1	black
WDR11	black
LINC00969	black
RP11-258C19.7	black
KIAA0907	black
WDR52	black
NSUN6	black
C19orf43	black
RUSC1-AS1	black
PRPF38B	black
LOC727820	black
RALGAPA2	black
PABPC1L	black
U2AF1	black
TRMT13	black
PSMD6-AS2	black
PTPRK	black
LOC100190986	black
LINC01004	black
LOC101060691	black
XPO1	black
FAM185A	black
RPS27	black
VCPKMT	black
TEFM	black
DIS3L2	black
ANKRD13D	black
LINC01000	black
KIAA0754	black
BMS1P5	black
SRSF4	black
ZFAND6	black
CRIPAK	black
OFD1	black
ARAP1	black
RAD51-AS1	black
CCDC152	black
FAM193B	black
KANSL1	black
MORF4L2	black
FRG1B	black
SLC38A9	black
LINC01355	black
TMEM241	black
SGK494	black
SP7	blue
MBD3L2	blue
ART5	blue
ZDHHC15	blue
PCDHGA4	blue
ZCCHC5	blue
IL27	blue
GAL3ST2	blue
OR5P3	blue
CCDC89	blue
UTS2R	blue
NLRP13	blue
TCTEX1D1	blue
HDX	blue
LINC00315	blue
MRGPRX2	blue
C9orf62	blue
NS3BP	blue
RSPO2	blue
C11orf53	blue
C9orf43	blue
FLJ25758	blue
LOC283861	blue
LENG9	blue
UBE2DNL	blue
KLHL30-AS1	blue
RAB39A	blue
RP11-498C9.17	blue
ZACN	blue
LOC100507564	blue
CTB-167B5.2	blue
LOC100310756	blue
LOC375196	blue
LOC100506271	blue
AF520793	blue
LOC150051	blue
LINC00515	blue
LRRN4CL	blue
RP11-90P13.1	blue
RP11-521I2.3	blue
FLJ31945	blue
CTC-471J1.2	blue
LPP-AS2	blue
RP1-142L7.8	blue
CTA-390C10.10	blue
LOC283588	blue
ZNF575	blue
C14orf37	blue
LOC100507600	blue
SMIM17	blue
FLJ31104	blue
PPP1R27	blue
PITRM1-AS1	blue
CCDC38	blue
ATP5J2	blue
LINC00592	blue
LINC00622	blue
RP11-1114A5.4	blue
RP11-819C21.1	blue
UBL4B	blue
CTD-2292M16.8	blue
RP3-525N10.2	blue
LOC102723918	blue
LINC00924	blue
LOC100128288	blue
MAFG-AS1	blue
LOC100132077	blue
ARIH2OS	blue
RP5-890E16.2	blue
LOC101928099	blue
RP11-474P2.2	blue
LINC01186	blue
SYDE2	blue
ARL5C	blue
LOC101928054	blue
RP11-75C9.1	blue
NKPD1	blue
RP11-111J6.2	blue
CATIP-AS1	blue
ADARB2-AS1	blue
LOC286083	blue
HOXC-AS3	blue
MAGI1-IT1	blue
C15orf45	blue
RP11-953B20.1	blue
LOC157931	blue
LOC284898	blue
LOC339685	blue
LINC00167	blue
LINC01181	blue
AX746830	blue
LOC339539	blue
NME9	blue
LOC100130078	blue
LOC285191	blue
LOC101929279	blue
ZSCAN1	blue
LINC00299	blue
LINC01342	blue
LOC101927157	blue
LINC01231	blue
FAM170A	blue
EP300-AS1	blue
LOC340357	blue
SRRM2-AS1	blue
LOC101929949	blue
LINC01049	blue
LOC101927362	blue
CTD-3193O13.1	blue
ANO8	blue
C8orf66	blue
TMEM235	blue
LOC100131347	blue
LOC284865	blue
A2M-AS1	blue
AX747031	blue
ACTA2-AS1	blue
LOC729732	blue
SPANXA2-OT1	blue
RPS16P5	blue
RP11-305O6.3	blue
RP11-157B13.7	blue
LOC101927934	blue
PP12719	blue
BRE-AS1	blue
LOC101927929	blue
CYP27C1	blue
LINC01057	blue
RP11-708J19.1	blue
RP11-876N24.5	blue
CYSRT1	blue
BC034416	blue
LOC402160	blue
ZNF891	blue
LOC101927943	blue
TMSB15B	blue
AC005785.2	blue
TMEM150B	blue
RP11-210K20.4	blue
RP13-122B23.8	blue
NARS	blue
ATP6V0B	blue
RPS25	blue
DSP	blue
LASP1	blue
CSRP1	blue
MARCKSL1	blue
S100A11	blue
LAPTM4A	blue
CD81	blue
DPYSL2	blue
SPARCL1	blue
HYOU1	blue
PPP1CA	blue
DHCR24	blue
LGALS3BP	blue
SEPHS2	blue
SERPING1	blue
JUP	blue
TM9SF2	blue
SDHA	blue
DAP	blue
COX8A	blue
PJA2	blue
ECHS1	blue
TERF2IP	blue
ARCN1	blue
HTRA1	blue
HDAC1	blue
ERP29	blue
ILK	blue
ATP5B	blue
TMEM109	blue
COX6B1	blue
CNN3	blue
SCRN1	blue
TALDO1	blue
IGFBP4	blue
APOD	blue
COX7A2	blue
RRAGA	blue
GJA1	blue
PNP	blue
NDUFS3	blue
TSG101	blue
AEBP1	blue
FAM127A	blue
HSPB1	blue
CAPG	blue
UQCRC1	blue
COASY	blue
ETFA	blue
CHMP1A	blue
FURIN	blue
CIB1	blue
NDUFS2	blue
CTR9	blue
SDC4	blue
ARL2BP	blue
ARFIP2	blue
SLC4A2	blue
ABL1	blue
PYCR1	blue
PRKCZ	blue
VASP	blue
NPTN	blue
STXBP1	blue
G6PD	blue
SERPINF1	blue
CTSH	blue
ITGAV	blue
SPOCK1	blue
TCEAL4	blue
RGS2	blue
KLF10	blue
IFI27	blue
SLC35B1	blue
DECR1	blue
CTSK	blue
PCOLCE	blue
CTNNAL1	blue
PITPNB	blue
PRKCD	blue
MCRS1	blue
EPS8	blue
APBB1	blue
MANF	blue
SLC39A7	blue
GTF2E2	blue
EFNB1	blue
PKIG	blue
CASP3	blue
ACP2	blue
CLDN7	blue
LPCAT3	blue
TOM1	blue
HK2	blue
GYPC	blue
MPP1	blue
ARNT2	blue
SLPI	blue
MVD	blue
SV2A	blue
FBLN5	blue
IMPA2	blue
C1orf123	blue
PMM2	blue
UVRAG	blue
CDK2AP2	blue
DMTF1	blue
F13A1	blue
KIFAP3	blue
CRELD1	blue
ARMCX2	blue
NELL2	blue
FAM8A1	blue
PRAF2	blue
SPR	blue
COL15A1	blue
RCAN2	blue
SNTA1	blue
MPST	blue
CAMLG	blue
AFAP1	blue
LOXL1	blue
RABGGTA	blue
ZNF516	blue
SRP54	blue
CTSF	blue
PRKAR2B	blue
VEGFB	blue
PKD2	blue
BAK1	blue
EMP3	blue
DEXI	blue
ARHGEF17	blue
RPS6KB2	blue
PITPNM1	blue
LRRC32	blue
IGFBP6	blue
WDR47	blue
COX10	blue
FBLN2	blue
SCG5	blue
TUBG2	blue
LYRM1	blue
DNASE1L1	blue
CLCN6	blue
CNN1	blue
USP20	blue
SCG2	blue
CEBPA	blue
TCEAL1	blue
IRF8	blue
CHST10	blue
PBX3	blue
GADD45G	blue
PDE2A	blue
TPST1	blue
TCIRG1	blue
EMILIN1	blue
WASF1	blue
IMPDH1	blue
FAAH	blue
DCTN3	blue
TRIM16	blue
ABCA3	blue
COL16A1	blue
CAMK1	blue
KCNN4	blue
TRAF2	blue
LDOC1	blue
GEM	blue
OSTF1	blue
CLDN5	blue
PIK3C2B	blue
EVPL	blue
FAM216A	blue
NPIPA1	blue
ATG14	blue
COX7A1	blue
NUAK1	blue
CGRRF1	blue
CCL21	blue
ASL	blue
S1PR1	blue
NPTX1	blue
SGCE	blue
CDC42EP1	blue
WIF1	blue
CNKSR1	blue
TAGLN3	blue
NAP1L3	blue
THBS4	blue
GPRASP1	blue
FGD1	blue
ENDOG	blue
LEPREL2	blue
B3GNT3	blue
AOC3	blue
RAMP1	blue
SNAP91	blue
SRPX	blue
GJB1	blue
SH3BGR	blue
ITIH2	blue
PFN2	blue
GNAZ	blue
MAMLD1	blue
GFPT2	blue
FGF13	blue
ACTC1	blue
ABCD1	blue
MYLPF	blue
TNNI1	blue
RIN1	blue
DEPDC5	blue
PDGFRL	blue
SLC16A4	blue
SOD3	blue
EGR2	blue
AMPH	blue
CDK20	blue
FBXO46	blue
RAMP3	blue
MN1	blue
SRP19	blue
ACOX2	blue
CTNNA2	blue
MDFI	blue
CBR3	blue
CFD	blue
HSD11B1	blue
AP1B1	blue
BCHE	blue
GSTT2	blue
NPY1R	blue
HOXB2	blue
GHR	blue
AIFM1	blue
ZNF415	blue
RRAGB	blue
TYK2	blue
PCP4	blue
KISS1	blue
LIPT1	blue
PYGM	blue
ROR2	blue
MYOM1	blue
PRRG2	blue
MEOX1	blue
SMPD2	blue
ALAS1	blue
TTLL1	blue
CTSG	blue
FMO1	blue
LY75	blue
TFAP4	blue
TYRP1	blue
STAC	blue
BPHL	blue
GSTM5	blue
ITIH3	blue
F8	blue
DUSP9	blue
BIK	blue
WISP2	blue
TUFT1	blue
MAT1A	blue
HSPB2	blue
MYOM2	blue
CLGN	blue
PRSS22	blue
ZBTB16	blue
FOXJ1	blue
SLC4A3	blue
RELN	blue
FOXF1	blue
ZNF426	blue
KCNS3	blue
NPY	blue
NDP	blue
USP5	blue
GNB3	blue
SELP	blue
ZNF510	blue
SLC6A12	blue
HCP5	blue
EGR3	blue
PTX3	blue
ZNF134	blue
HOXC4	blue
CILP	blue
ZNF136	blue
CPN1	blue
HOXA4	blue
NTS	blue
RYR3	blue
GRP	blue
EXTL1	blue
CARTPT	blue
LGI1	blue
HSPB3	blue
CACNG3	blue
ANGPTL7	blue
PDE1B	blue
LTC4S	blue
CDH16	blue
SLC26A4	blue
TAC1	blue
VIP	blue
KRBOX4	blue
DAZL	blue
GDF5	blue
HTR2B	blue
ZNF571	blue
ZNF165	blue
LMO1	blue
SLITRK3	blue
RDH16	blue
KCNA5	blue
LY6H	blue
PNMT	blue
LILRB5	blue
DAO	blue
CH25H	blue
SEMA3E	blue
LPAR4	blue
PHOX2B	blue
NKX3-2	blue
ZFP37	blue
ZFP30	blue
KCND2	blue
LY6G6C	blue
GNG5	blue
ADIPOQ	blue
TLX1	blue
ISLR	blue
CEACAM4	blue
SLC9A3	blue
AANAT	blue
DSCR4	blue
CNGA3	blue
CD300C	blue
SGCG	blue
CASQ2	blue
LYZL6	blue
HTR1D	blue
RHBDL1	blue
TFDP3	blue
BTN1A1	blue
IRS4	blue
MEIS2	blue
TUBA4B	blue
BDKRB1	blue
GIPC1	blue
CCL1	blue
TMPRSS11D	blue
ARHGAP12	blue
SEC13	blue
ZFP2	blue
LRP2BP	blue
PROS1	blue
CCL22	blue
FLNC	blue
ARHGEF16	blue
IL1RL2	blue
ZNF442	blue
VOPP1	blue
COL21A1	blue
CHIT1	blue
KIR2DL3	blue
LSR	blue
C4BPB	blue
DMBT1	blue
MEFV	blue
RNPEP	blue
OCLM	blue
OR7A5	blue
CRLF2	blue
ACKR1	blue
HIST1H2BM	blue
GNRH2	blue
CS	blue
SERINC1	blue
PDLIM1	blue
USP11	blue
ARPC3	blue
GOT1	blue
RAB8A	blue
RNF11	blue
ATP5G1	blue
CRIP2	blue
KRT8	blue
PNRC1	blue
ISCU	blue
MCAM	blue
IFRD2	blue
TUBA1A	blue
MSMO1	blue
NDRG4	blue
TUBB6	blue
CETN2	blue
MFSD10	blue
NUPR1	blue
LAMB3	blue
CRYAB	blue
ULK1	blue
EFHD1	blue
XPC	blue
HIST1H1C	blue
TEAD3	blue
RARRES2	blue
RBM4B	blue
NR2F1	blue
SMYD5	blue
PPAP2C	blue
GSTZ1	blue
EXTL2	blue
ZNF32	blue
CD34	blue
NDN	blue
THBS3	blue
RGL1	blue
APOBEC3C	blue
TGFB1I1	blue
SMAGP	blue
FTO	blue
CA11	blue
KIAA0922	blue
CHRDL1	blue
CORO2B	blue
KRT16	blue
HIST1H2BK	blue
VLDLR	blue
PMEL	blue
FRAT2	blue
PARP3	blue
VEGFC	blue
CCNO	blue
NOS2	blue
RND1	blue
MARCH2	blue
SPAG1	blue
ART3	blue
MYOC	blue
CORT	blue
PLP1	blue
KCNK2	blue
GPR35	blue
POU5F1P3	blue
CYP2B7P	blue
MPZ	blue
KLHL25	blue
FLRT1	blue
BARX2	blue
AKR1C4	blue
GCGR	blue
MFGE8	blue
TP53I3	blue
MOGS	blue
SGCA	blue
SOAT2	blue
NRTN	blue
LINC00260	blue
SPINT2	blue
KIR2DL1	blue
POU5F1P4	blue
PFKM	blue
MLLT11	blue
TCEAL2	blue
DSTNP2	blue
KIR3DS1	blue
GGTLC1	blue
CCRL2	blue
HSPA2	blue
TCRBV12S3	blue
PCDHA5	blue
PCDHGA1	blue
ARL6IP1	blue
C1R	blue
PLEKHM2	blue
MRFAP1L1	blue
MICU2	blue
SPECC1L	blue
TENC1	blue
MOAP1	blue
PIP5K1C	blue
UBE2E1	blue
NEK7	blue
LCN2	blue
DENND5A	blue
DTX4	blue
RRAS	blue
DDHD2	blue
RNF4	blue
MFAP4	blue
SYNM	blue
NME4	blue
ANKS1A	blue
OLFM4	blue
C1orf216	blue
DAAM2	blue
SERINC5	blue
C2CD2	blue
CBX7	blue
TSPYL4	blue
DYRK4	blue
MORC3	blue
PRKCDBP	blue
NEDD4	blue
RANBP6	blue
RUSC2	blue
OLFML2A	blue
ARID5A	blue
TICAM1	blue
ASTN1	blue
ZSCAN26	blue
CEP170B	blue
FBXL7	blue
SACS	blue
TENM4	blue
SALL2	blue
FAM179B	blue
MTCL1	blue
MLC1	blue
MXRA8	blue
NPTX2	blue
DOCK3	blue
USP32P2	blue
PINLYP	blue
NACAD	blue
SH3BP1	blue
BHLHB9	blue
GLB1L2	blue
KANK3	blue
HOXA5	blue
PRPH	blue
ZNF23	blue
TWIST1	blue
FAM189A1	blue
TUBB2B	blue
DAGLA	blue
HCG26	blue
TACR2	blue
FBXL2	blue
CTSW	blue
HOXA2	blue
GPR20	blue
PDHA2	blue
CMA1	blue
HIST1H1B	blue
KRT36	blue
VPS52	blue
GPR37	blue
GPR1	blue
EYA1	blue
UPK1A	blue
HIST1H4I	blue
PKD1P1	blue
ZNF468	blue
ZNF423	blue
ATP6V1G2	blue
RP11-119F7.5	blue
LOC100287590	blue
ADAMTS3	blue
SUSD5	blue
FNBP1L	blue
HIST1H2AC	blue
DNM1	blue
DPY19L2P2	blue
LOC100129973	blue
TNN	blue
MINOS1P1	blue
MED24	blue
PRSS3P2	blue
BEX4	blue
TSPO2	blue
DIRAS3	blue
HYMAI	blue
SEC16A	blue
DGCR11	blue
LINC01136	blue
TRAV8-3	blue
UBXN8	blue
POLE	blue
LAMB2	blue
YIPF3	blue
RP4-710M16.1	blue
KIR2DS4	blue
CCL2	blue
LOC93432	blue
KIR3DL3	blue
OR7E12P	blue
MIR622	blue
PGK2	blue
GBX1	blue
LOC100287387	blue
RP3-359N14.1	blue
RP1-101G11.2	blue
KRT19P2	blue
PRICKLE3	blue
ABCA6	blue
OLFML1	blue
ADIPOR1	blue
COPG1	blue
GSTK1	blue
PREB	blue
FXYD6	blue
TMEM214	blue
HERC2	blue
BAG3	blue
DUS1L	blue
SPCS1	blue
MRPS35	blue
MAP7D1	blue
VKORC1	blue
NOP10	blue
TSSC1	blue
TSPAN13	blue
TSPYL2	blue
GIT1	blue
FIS1	blue
SLC12A7	blue
GMPPA	blue
CUEDC2	blue
TMEM2	blue
SMAP1	blue
OLFML3	blue
CCDC92	blue
RAB25	blue
APPL2	blue
PLEKHO1	blue
PNMA1	blue
GOLGA5	blue
ZDHHC6	blue
ANKZF1	blue
SLC25A10	blue
SS18L2	blue
RNPEPL1	blue
BEX1	blue
CRELD2	blue
LOC728392	blue
AACS	blue
H2AFY2	blue
TVP23B	blue
UFSP2	blue
IFT46	blue
FAM13B	blue
FBXO34	blue
THTPA	blue
PARP12	blue
ORMDL2	blue
MAGEH1	blue
ATP13A2	blue
HMP19	blue
NRN1	blue
HECTD3	blue
PHLDA3	blue
PLEK2	blue
PJA1	blue
TSPAN15	blue
ARMCX1	blue
HOOK2	blue
SIRT7	blue
PNMAL1	blue
EGFL7	blue
SIRT1	blue
FAM57A	blue
CNNM4	blue
PLSCR4	blue
LRRC61	blue
RPS6KC1	blue
RRNAD1	blue
TMPRSS4	blue
ARID3B	blue
CUTC	blue
FHOD3	blue
FAM206A	blue
FASTKD1	blue
C1orf106	blue
GALNT11	blue
CD248	blue
CSGALNACT1	blue
PPCDC	blue
C3orf18	blue
SLC50A1	blue
PRR15L	blue
PODXL2	blue
KLHL2	blue
RASL12	blue
DACT1	blue
SCUBE2	blue
ZNF408	blue
TMEM100	blue
CHAC1	blue
PCOLCE2	blue
SYNDIG1	blue
C1orf159	blue
LRRC49	blue
KLHL26	blue
TRPM4	blue
NAP1L2	blue
RPRM	blue
GRHL2	blue
CNTNAP1	blue
PRMT7	blue
ELMO3	blue
FAT4	blue
ARHGAP10	blue
TTC13	blue
BBS10	blue
NXN	blue
ENOX1	blue
SLC47A1	blue
ELOVL4	blue
ROBO3	blue
RHCG	blue
POPDC2	blue
ALG6	blue
SUGCT	blue
DECR2	blue
ZSCAN16	blue
TMEM35	blue
SEMA3G	blue
KREMEN2	blue
LGI2	blue
YBX2	blue
SHPK	blue
CACNA2D3	blue
HIGD1B	blue
MYOT	blue
NDNF	blue
CLEC1A	blue
ZNF329	blue
SMPX	blue
ZFPM2	blue
SLC6A14	blue
ZNF34	blue
ITGB1BP2	blue
CYTL1	blue
BARX1	blue
ZNF432	blue
ZNF14	blue
NUDT11	blue
LY6G5C	blue
CHODL	blue
C17orf53	blue
TEX40	blue
MAGEL2	blue
TMEM255A	blue
RNF39	blue
POPDC3	blue
SLC27A6	blue
DUSP13	blue
MRM1	blue
E2F8	blue
TAC3	blue
LRRC36	blue
LONRF3	blue
IL22RA1	blue
FBXL8	blue
SLC22A11	blue
CDH10	blue
KCNN2	blue
ALDH8A1	blue
C2orf54	blue
C19orf73	blue
CASC1	blue
FBXO17	blue
CXorf21	blue
TBC1D19	blue
DLK2	blue
RERGL	blue
HHIPL2	blue
CCDC121	blue
MCF2L-AS1	blue
PSORS1C1	blue
SLC39A2	blue
CEBPA-AS1	blue
HAND2	blue
ACTL7A	blue
KERA	blue
PDZRN4	blue
CST8	blue
TBX4	blue
FAM124B	blue
C7orf43	blue
DHRS7B	blue
ZNF580	blue
ZNF665	blue
LIMS2	blue
ZBED8	blue
KCNJ14	blue
TBC1D10B	blue
RAB1B	blue
RAB33B	blue
TCF7L1	blue
COLEC12	blue
APOLD1	blue
ARHGEF38	blue
B3GNT4	blue
MXD3	blue
HDHD3	blue
SH3BGRL3	blue
SYNC	blue
GPR21	blue
CHRM2	blue
OR1D5	blue
NPPC	blue
NEU2	blue
PSPN	blue
FGF16	blue
INSL6	blue
MC4R	blue
MYL12B	blue
PIPOX	blue
VPS37B	blue
KIAA1598	blue
DOLPP1	blue
NXPH4	blue
OPLAH	blue
AMIGO2	blue
TBC1D2	blue
LINC00965	blue
CERS2	blue
SAA3P	blue
ACTR10	blue
RNF126P1	blue
RP11-499E18.1	blue
ST6GALNAC6	blue
APLN	blue
RAB9B	blue
GUCD1	blue
PIGS	blue
TMUB1	blue
VIMP	blue
ZDHHC16	blue
BBS2	blue
LDOC1L	blue
NSRP1	blue
CLDN12	blue
EPDR1	blue
SMIM3	blue
NT5C3A	blue
CCDC3	blue
ATL1	blue
MOB2	blue
ALG1	blue
GLIS2	blue
ZSCAN21	blue
RAVER1	blue
TRPT1	blue
AMZ2P1	blue
IRF2BPL	blue
CRISPLD1	blue
C15orf48	blue
HAGHL	blue
PVRL4	blue
TRIM6	blue
ZNF649	blue
C2orf40	blue
PCDHB5	blue
C19orf33	blue
RASD2	blue
HSCB	blue
AS3MT	blue
KCNK6	blue
SGIP1	blue
C1QTNF4	blue
ZNF256	blue
MGARP	blue
C1QTNF2	blue
VSIG10	blue
ACTR3C	blue
PRKAG3	blue
CCDC135	blue
BC079832	blue
CHRDL2	blue
USP44	blue
INMT	blue
IL17C	blue
FLJ38668	blue
SLC25A2	blue
MIOX	blue
IL1F10	blue
MTFR1L	blue
HOTS	blue
MIEN1	blue
NUDT16L1	blue
PLCD4	blue
PPAPDC3	blue
ZNF559	blue
GPR61	blue
VPS25	blue
SLC35A4	blue
MAL2	blue
ERRFI1	blue
CNOT11	blue
STT3B	blue
C12orf57	blue
CHTF8	blue
CYB561A3	blue
PIM3	blue
KIAA1522	blue
UBE2Q2	blue
FAM96A	blue
ARRDC3	blue
GPT2	blue
SHKBP1	blue
DANCR	blue
MRPS6	blue
CHCHD10	blue
CCDC104	blue
ATXN7L3	blue
APCDD1	blue
IGSF8	blue
ULK3	blue
RAB2B	blue
GTF3C6	blue
COPRS	blue
C12orf75	blue
KDELC2	blue
PPP1R1B	blue
PPP1R16A	blue
ZFYVE27	blue
HIAT1	blue
TMEM63B	blue
FAM195B	blue
NEURL1B	blue
MIR100HG	blue
RPP25L	blue
ABHD17C	blue
TRAPPC6B	blue
CSRNP1	blue
TMEM141	blue
GINM1	blue
UHRF2	blue
SPRYD4	blue
CIPC	blue
UBE2E2	blue
FAM83D	blue
BRI3BP	blue
COQ10A	blue
KLHDC8B	blue
SLC27A4	blue
FAM229B	blue
EPC2	blue
GNPNAT1	blue
DDX5	blue
TPRN	blue
NKIRAS1	blue
PRICKLE2	blue
MOB1B	blue
ISCA2	blue
NDNL2	blue
CCDC12	blue
SELM	blue
C9orf142	blue
FUK	blue
PPM1M	blue
ZDHHC12	blue
DCP1B	blue
TTC8	blue
TTC7B	blue
ZFAND2B	blue
RILPL1	blue
TMEM150A	blue
PTRHD1	blue
CLEC14A	blue
SUSD1	blue
DNER	blue
SLC18B1	blue
TMEM55A	blue
KLHL15	blue
ARL14EP	blue
TSTD1	blue
FHDC1	blue
PHYHIPL	blue
PANK1	blue
NAPRT	blue
CCDC23	blue
CNRIP1	blue
C7orf55	blue
LINC00294	blue
EFCAB7	blue
CHMP4C	blue
AFAP1L2	blue
ARHGEF19	blue
ATG4D	blue
ZDHHC23	blue
SOX8	blue
DENND6A	blue
PPP1R14A	blue
HDDC3	blue
C1orf226	blue
GNPDA2	blue
METTL7B	blue
LINC01279	blue
CCDC146	blue
LOC101927752	blue
C11orf96	blue
STARD9	blue
PRIMPOL	blue
LNP1	blue
EVA1C	blue
PRRT2	blue
RHPN2	blue
PDIK1L	blue
C15orf52	blue
TCEAL3	blue
MFSD3	blue
PRR24	blue
MYEOV	blue
SWSAP1	blue
OSCP1	blue
TMEM200B	blue
ANO9	blue
IL17D	blue
WTIP	blue
ARHGEF25	blue
EFCAB4A	blue
CPT1C	blue
HACE1	blue
DDX26B	blue
LNX2	blue
ALDH16A1	blue
TSPAN11	blue
BC062753	blue
OXNAD1	blue
LRCH2	blue
TCEAL7	blue
MRGPRF	blue
CELF6	blue
TXLNB	blue
C2orf76	blue
SHD	blue
PCNXL3	blue
IGDCC4	blue
KLHL13	blue
LOC648987	blue
LOC441124	blue
SMIM10	blue
RBM4	blue
S100A16	blue
SNHG19	blue
DDIT4L	blue
SLC35F1	blue
RP11-792A8.4	blue
CTXN1	blue
C7orf60	blue
RSPO3	blue
C11orf74	blue
SDSL	blue
ALPK2	blue
IGSF11	blue
GGTA1P	blue
OSR1	blue
PLIN4	blue
LOC100132891	blue
RP11-164P12.4	blue
KIAA1407	blue
RP3-327A19.5	blue
CRIM1	blue
THAP8	blue
NANOS1	blue
C14orf80	blue
LINC01116	blue
FAM83G	blue
DPP10	blue
FAM221A	blue
PEAR1	blue
SRGAP2C	blue
LRG1	blue
ZCCHC12	blue
LOC102723864	blue
SORCS2	blue
KRBOX1	blue
NPTN-IT1	blue
CYS1	blue
RP11-999E24.3	blue
HCN3	blue
ZDBF2	blue
ZSCAN22	blue
RBPMS2	blue
RP4-758J24.5	blue
FAM162B	blue
MAMDC2	blue
TET1	blue
INTU	blue
ZBTB8OS	blue
LOC286367	blue
C1orf213	blue
RP5-930J4.4	blue
FBLN7	blue
KIF12	blue
TMEM178A	blue
BC022047	blue
SPESP1	blue
GOLT1A	blue
L3MBTL3	blue
LINC00623	blue
UQCC2	blue
PPM1J	blue
SHISA3	blue
FAM212A	blue
FAM46B	blue
AQP11	blue
ACOT4	blue
WFDC21P	blue
AMDHD1	blue
RP11-401P9.4	blue
LINC01137	blue
ZBTB42	blue
LOC100129550	blue
UBXN10-AS1	blue
ZNF823	blue
TIGD5	blue
TIGD3	blue
LOC100506014	blue
RAB43	blue
MORN5	blue
PEG3-AS1	blue
PRIMA1	blue
RSPH1	blue
SERTAD4-AS1	blue
PCAT19	blue
TMEM155	blue
RP11-700J17.2	blue
IFI27L1	blue
LOC285812	blue
NIPAL4	blue
ZCCHC18	blue
LINC00473	blue
RALY-AS1	blue
RP11-48B3.4	blue
SYNPR	blue
ZNF879	blue
LOC100506022	blue
FAM228B	blue
RP11-410L14.2	blue
TMEM52	blue
C6orf99	blue
DBH-AS1	blue
ATP6V1G3	blue
PGM5-AS1	blue
TSACC	blue
TMEM102	blue
LOC100505938	blue
LRFN5	blue
LOC102724316	blue
FAAH2	blue
LINC01119	blue
ADCY4	blue
LOC389765	blue
STAC3	blue
CCDC110	blue
FAM19A1	blue
LOC100996457	blue
GLTPD2	blue
SH2D5	blue
NPM2	blue
UNC5CL	blue
KGFLP2	blue
AB488780	blue
ANKRD35	blue
SCP2D1	blue
RP11-61L19.2	blue
ABCA17P	blue
TMEM179	blue
LOC100506125	blue
DTWD2	blue
EID3	blue
C16orf93	blue
FAM228A	blue
LOC100130691	blue
RP11-362K14.6	blue
LOC100653086	blue
AK131021	blue
PCDHB14	blue
PCDHB7	blue
FGF10	blue
HOXB4	blue
PCDHB15	blue
NOG	blue
FAM213B	blue
TENM2	blue
KIAA1586	blue
PALD1	blue
HOXD8	blue
RP11-38P22.2	blue
ZNF658	blue
ANKRD33B	blue
ZNF490	blue
FSTL5	blue
CCDC102A	blue
PCDHB16	blue
FAM198A	blue
CTTNBP2	blue
ADM5	blue
LOC286272	blue
GPR133	blue
KIAA1614-AS1	blue
THSD7B	blue
ISL2	blue
SNORD114-3	blue
BCO2	blue
RP11-274H2.5	blue
RP11-1069G10.1	blue
RBM11	blue
LRRC56	blue
MGC24103	blue
HSBP1L1	blue
CRB3	blue
WDR93	blue
EFCAB12	blue
ZNF596	blue
TDRD6	blue
LOC153682	blue
SYT8	blue
LINC00687	blue
LOC100128988	blue
PIRT	blue
DAB2	blue
ZFP14	blue
AK021977	blue
NTNG2	blue
NAV2-AS4	blue
RP11-389G6.3	blue
PTCSC1	blue
PABPC5	blue
FLJ12120	blue
LOC100507073	blue
RP11-506O24.2	blue
OR2A4	blue
PNPLA5	blue
KRTAP9-4	blue
LOC401320	blue
TLDC2	blue
ZBTB12	blue
ABHD16B	blue
GSDMC	blue
RP4-614O4.12	blue
LOC100996255	blue
LGALS8-AS1	blue
RP11-338N10.1	blue
OBP2B	blue
SEMA4B	blue
LOC101928288	blue
R3HDML	blue
RP11-115A15.2	blue
ZNF470	blue
ZNF687	blue
U91328.2	blue
RBM24	blue
DIS3L	blue
CMTM8	blue
CHAC2	blue
EIF3J-AS1	blue
KRTCAP3	blue
LOC283357	blue
RNF183	blue
UNC45B	blue
FAM83F	blue
CTD-2528L19.6	blue
ST6GALNAC3	blue
DFNB59	blue
AQPEP	blue
LINC00174	blue
PGBD1	blue
ZNF383	blue
PELI3	blue
LA16c-380H5.5	blue
ASB5	blue
RP11-134G8.8	blue
RP11-465B22.8	blue
REM2	blue
TSLP	blue
PNMA6A	blue
TMEM170B	blue
CNEP1R1	blue
LOC101927330	blue
CAHM	blue
RP11-180N14.1	blue
PRSS35	blue
LOC100505666	blue
SPNS3	blue
YPEL4	blue
HMCN1	blue
ZNF610	blue
RCOR2	blue
LOC100130219	blue
PPAPDC1A	blue
LMNTD2	blue
KDF1	blue
LOC100507670	blue
LINC00702	blue
LOH12CR2	blue
SCN4B	blue
ADAD2	blue
RNF175	blue
CTD-3092A11.2	blue
DEGS2	blue
ZNF439	blue
ARHGEF26-AS1	blue
LOC101927479	blue
C8orf48	blue
LOC100507165	blue
STK4-AS1	blue
LOC101929787	blue
LYG1	blue
RP11-18I14.11	blue
LOC158402	blue
RIPPLY2	blue
LOC646588	blue
RP11-295M18.6	blue
RP11-44F14.8	blue
LAMTOR5-AS1	blue
RP4-813F11.4	blue
LOC100506113	blue
LOC646903	blue
RIIAD1	blue
LINC00853	blue
RP11-245J9.5	blue
RP11-320H14.1	blue
LINC01272	blue
ENKUR	blue
RBMS3-AS3	blue
LOC284825	blue
MSANTD1	blue
LOC101927093	blue
SEC1P	blue
RGS7BP	blue
LINC01010	blue
RP11-67L3.4	blue
SLC22A12	blue
XKR4	blue
SPATA12	blue
SNRK-AS1	blue
MLKL	blue
LOC101928707	blue
RBP7	blue
LOC100506388	blue
RP11-140I16.3	blue
MEIG1	blue
PDZRN3-AS1	blue
LOC102724094	blue
WBSCR28	blue
RP11-161D15.1	blue
RP11-343H5.6	blue
LINC00672	blue
LBX2-AS1	blue
TMEM130	blue
MICU3	blue
TAF1A-AS1	blue
RP3-406A7.7	blue
ZNF296	blue
LOC440934	blue
COL24A1	blue
PTGES3L	blue
LOC102724362	blue
RBM20	blue
LRRTM1	blue
PABPC4L	blue
LINC00936	blue
LOC100505715	blue
ZNF404	blue
RP11-736K20.5	blue
GPR123	blue
DCAF12L2	blue
HAVCR1P1	blue
ARRDC3-AS1	blue
LOC728024	blue
ZNF284	blue
LOC100128198	blue
LOC286437	blue
SLC10A4	blue
RP11-318A15.2	blue
CTA-246H3.12	blue
NUP50-AS1	blue
ZNF566	blue
LOC100507395	blue
AFMID	blue
LOC101928076	blue
ZNF546	blue
LOC101928635	blue
RAP2C-AS1	blue
LOC100506470	blue
RP11-443C10.1	blue
LINC00277	blue
RP11-536G4.2	blue
FBXL22	blue
PCP4L1	blue
HARBI1	blue
LINC01348	blue
RP11-384L8.1	blue
LOC100506319	blue
LOC728819	blue
LOC101926912	blue
LOC100507557	blue
BMPER	blue
RHOV	blue
RP11-365H22.2	blue
RP11-394I13.2	blue
FAM19A4	blue
MYADML2	blue
EID2B	blue
LOC101928731	blue
RP11-642D21.1	blue
LOC100505570	blue
AL132709.8	blue
RNF148	blue
LOC101928409	blue
RP11-1L12.3	blue
RP11-127B20.2	blue
FLJ16734	blue
PAN3-AS1	blue
RP1-151F17.2	blue
RPL36A	blue
LOC100506302	blue
RP4-740C4.7	blue
ZXDA	blue
LINC00968	blue
LANCL3	blue
ZCWPW2	blue
LOC100128108	blue
SFTA2	blue
RP11-513M16.7	blue
AP000230.1	blue
PEX11G	blue
LOC101929761	blue
LOC399884	blue
ZNF300P1	blue
TRAM1L1	blue
LOC439938	blue
KLLN	blue
PYCARDOS	blue
UBE2Q2L	blue
RP11-408I18.9	blue
LOC100507311	blue
ZNF667-AS1	blue
LOC102724782	blue
LOC101929475	blue
LOC389641	blue
PXK	blue
IRF6	blue
KCNE4	blue
CDC42SE2	blue
ZNF101	blue
HDAC9	blue
HS6ST2	blue
RASEF	blue
ZNF441	blue
ITGB1	blue
ZNF791	blue
ZNF548	blue
SLAMF9	blue
TLE6	blue
SNX21	blue
RHOB	blue
NT5E	blue
FRMD4A	blue
HSD17B12	blue
MSRB3	blue
CCSER2	blue
PPP1R21	blue
OGDH	blue
SLC25A27	blue
TTBK2	blue
HELQ	blue
SIAE	blue
CNNM2	blue
DPYD	blue
ATP11B	blue
ATM	blue
ARHGEF10	blue
CRYZL1	blue
ZNF785	blue
PHLDB2	blue
C21orf90	blue
FILIP1L	blue
RASGEF1B	blue
STAT5B	blue
FGF7	blue
CCDC181	blue
RHOJ	blue
ERC1	blue
CARD14	blue
ACOT11	blue
ITGA9	blue
RAP1A	blue
FOXP2	blue
SLC39A14	blue
USP25	blue
ICA1L	blue
ZNF385B	blue
CRTAP	blue
TCAIM	blue
FAM120A	blue
NMNAT2	blue
RPP30	blue
B3GNT5	blue
C20orf202	blue
FGFR1OP2	blue
NR2F1-AS1	blue
LAYN	blue
HOTAIRM1	blue
ITGBL1	blue
WDR17	blue
STK38	blue
HCG11	blue
BCL10	blue
TACC1	blue
PPP1R12B	blue
EHBP1L1	blue
ELMOD2	blue
PRR14L	blue
NFIA	blue
HDGFRP3	blue
MBNL1	blue
RECK	blue
DR1	blue
ARHGAP29	blue
C22orf15	blue
DIXDC1	blue
ZNF599	blue
HM13	blue
C12orf49	blue
CLASP2	blue
TMED5	blue
PHF21A	blue
ADAMTS9-AS2	blue
LYNX1	blue
CACNB2	blue
SPIRE1	blue
CHDH	blue
ZNF626	blue
LINC00478	blue
CBR3-AS1	blue
RMDN2	blue
SLC29A2	blue
KIAA1217	blue
LINC00663	blue
FAT3	blue
TFAP2A-AS1	blue
TSPYL1	blue
PGD	blue
MACROD2	blue
ZNF382	blue
PDE5A	blue
NAV3	blue
ZNF578	blue
STK24	blue
LRRC16A	blue
LINC00460	blue
ERBB3	blue
AVL9	blue
SIK3	blue
DUSP16	blue
ZNF583	blue
HOTTIP	blue
ZNF519	blue
KLHDC1	blue
DNAJC13	blue
FAM117B	blue
DYNC2H1	blue
PMP22	blue
HECTD2	blue
NADSYN1	blue
LMO3	blue
HOPX	blue
MMP2	blue
VRK3	blue
SVEP1	blue
MACC1	blue
LOC440028	blue
CLN6	blue
CLDND1	blue
NAV2	blue
PSEN1	blue
CLIP1	blue
MYLK	blue
RNASET2	blue
ZNF677	blue
ZNF826P	blue
SOBP	blue
ZNF569	blue
ZFYVE28	blue
RSU1	blue
TBC1D1	blue
DOCK5	blue
SEPSECS	blue
AK7	blue
SPIRE2	blue
ADAM9	blue
ZNF230	blue
EPT1	blue
KLC3	blue
FILIP1	blue
FHL5	blue
MPZL3	blue
CFL1	blue
MLEC	blue
PTPRF	blue
P4HB	blue
SRSF11	blue
KDELR2	blue
DDX24	blue
SKP1	blue
TMBIM6	blue
MAP4	blue
SSR1	blue
PALLD	blue
VCL	blue
PDHA1	blue
[truncated: 14,242 more rows]
