# Supplementary material for: Identification and Validation of Key Genes of Differential Correlations in Gastric Cancer
Source: Front Cell Dev Biol. 2022 Jan 13;9:801687. doi: 10.3389/fcell.2021.801687 (PMC8794754; doi:10.3389/fcell.2021.801687)
Supplement: Supplementary file 5 [file Table4.XLSX]

## Sheet: pink module
molecule_X	molecule_Y	r1	p1	r2	p2	p_.difference.	X.r1.r2.	lfdr_.in_cond._1.	lfdr_.in_cond._2.	lfdr_.difference.	ratio
MARC-2	AKIP1	-0.631407	1.88339e-12	0.733394	7.05057e-52	0	-1.3648	2.53268e-12	3.26584e-47	1.96159e-15	-0.860939
MT1G	AKIP1	-0.657678	1.05805e-13	0.728579	6.74914e-51	0	-1.38626	1.50162e-13	1.59251e-42	1.96159e-15	-0.902685
XYLT2	AKIP1	-0.46063	1.41879e-06	0.700719	1.31069e-45	0	-1.16135	1.24405e-06	1.28968e-39	1.96159e-15	-0.657368
AKR1C1	OGFOD1	-0.698734	6.32664e-16	0.68278	1.61961e-42	0	-1.38151	1.79613e-15	7.36213e-38	1.96159e-15	-1.02337
MT1E	AKIP1	-0.668179	3.08521e-14	0.671548	1.08302e-40	0	-1.33973	4.86083e-14	1.46982e-37	1.96159e-15	-0.994983
KCNJ16	OGFOD1	-0.75694	8.24236e-20	0.669628	2.18127e-40	0	-1.42657	2.94933e-19	6.51408e-37	1.96159e-15	-1.13039
USP31	CLIC6	-0.51736	3.55749e-08	0.657428	1.65413e-38	0	-1.17479	3.48957e-08	9.86317e-35	1.96159e-15	-0.786945
NEDD4L	DNM1L	-0.672175	1.90489e-14	0.650808	1.59369e-37	0	-1.32298	4.45536e-14	4.13061e-34	1.96159e-15	-1.03283
SLC7A8	DNM1L	-0.659538	8.53583e-14	0.654043	5.30487e-38	0	-1.31358	1.24828e-13	4.13061e-34	1.96159e-15	-1.0084
SMIM14	AKIP1	-0.479232	4.55506e-07	0.636724	1.64427e-35	0	-1.11596	4.15105e-07	1.50708e-32	1.96159e-15	-0.752652
AKIP1	CLIC6	-0.657462	1.08466e-13	0.638047	1.07494e-35	0	-1.29551	1.50162e-13	1.50708e-32	1.96159e-15	-1.03043
KCNJ15	AKIP1	-0.663858	5.15332e-14	0.624343	7.9739e-34	0	-1.2882	8.72636e-14	7.54291e-31	1.96159e-15	-1.06329
MUC6	AKIP1	-0.434143	6.40011e-06	0.613	2.40507e-32	0	-1.04714	7.06827e-06	4.20335e-29	1.96159e-15	-0.708228
OGFOD1	GHRL	-0.630939	1.97763e-12	0.603963	3.29295e-31	0	-1.2349	2.53268e-12	5.92949e-28	1.96159e-15	-1.04467
USP31	PRDM16	-0.526421	1.85134e-08	0.592104	9.01674e-30	0	-1.11852	1.5368e-08	1.3359e-26	1.96159e-15	-0.889068
PRDM16	AKIP1	-0.639196	8.25505e-13	0.589383	1.89061e-29	0	-1.22858	1.34487e-12	2.52754e-26	1.96159e-15	-1.08452
AKR1C1	AKIP1	-0.72276	2.07622e-17	0.580793	1.87008e-28	0	-1.30355	5.65341e-17	1.06018e-25	1.96159e-15	-1.24444
KCNJ15	SAE1	-0.646553	3.70578e-13	0.581224	1.66977e-28	0	-1.22778	5.24683e-13	1.06018e-25	1.96159e-15	-1.1124
PELI2	AKIP1	-0.710411	1.25541e-16	0.585662	5.1449e-29	0	-1.29607	3.47912e-16	1.06018e-25	1.96159e-15	-1.21301
PIEZO1	HHIP	-0.594623	6.8974e-11	0.57627	6.08419e-28	0	-1.17089	7.75233e-11	3.77032e-25	1.96159e-15	-1.03185
SAE1	44257	-0.666163	3.9239e-14	0.576246	6.12185e-28	0	-1.24241	6.3922e-14	3.77032e-25	1.96159e-15	-1.15604
FGD6	XYLT2	-0.776022	2.48649e-21	0.569001	3.9017e-27	0	-1.34502	1.14827e-20	3.00476e-24	1.96159e-15	-1.36383
MUC6	SAE1	-0.4036	3.12966e-05	0.568042	4.96817e-27	0	-0.971642	2.96521e-05	3.13156e-24	1.96159e-15	-0.710512
FAM46A	AKIP1	-0.460174	1.45765e-06	0.568811	4.09313e-27	0	-1.02898	1.24405e-06	3.13156e-24	1.96159e-15	-0.809011
FBXL13	AKIP1	-0.524956	2.06009e-08	0.559578	4.05556e-26	0	-1.08453	2.18633e-08	1.90313e-23	1.96159e-15	-0.93813
SULT2A1	SAE1	-0.647621	3.29297e-13	0.560445	3.27968e-26	0	-1.20807	4.58237e-13	1.90313e-23	1.96159e-15	-1.15555
KCNJ16	AKIP1	-0.66123	7.01192e-14	0.564034	1.35272e-26	0	-1.22526	9.9474e-14	1.90313e-23	1.96159e-15	-1.17232
44257	OGFOD1	-0.623546	4.2306e-12	0.559464	4.17041e-26	0	-1.18301	6.54698e-12	2.21136e-23	1.96159e-15	-1.11454
CCKBR	AKIP1	-0.580138	2.52221e-10	0.558173	5.71274e-26	0	-1.13831	2.7198e-10	2.21136e-23	1.96159e-15	-1.03935
LOC643201	PRDM16	0.631875	1.79348e-12	-0.554211	1.48871e-25	0	1.18609	2.53268e-12	4.51988e-23	1.96159e-15	-1.14013
CWH43	COLGALT1	-0.637312	1.00997e-12	0.553542	1.74792e-25	0	-1.19085	1.38122e-12	4.51988e-23	1.96159e-15	-1.15133
OGFOD1	PKIB	-0.733285	4.14209e-18	0.553889	1.60852e-25	0	-1.28717	1.24587e-17	4.51988e-23	1.96159e-15	-1.32389
PKIB	AKIP1	-0.764188	2.26658e-20	0.554552	1.37158e-25	0	-1.31874	1.09522e-19	4.51988e-23	1.96159e-15	-1.37803
KCNJ13	AKIP1	-0.639256	8.20201e-13	0.54728	7.71508e-25	0	-1.18654	1.34487e-12	3.13204e-22	1.96159e-15	-1.16806
MT1HL1	AKIP1	-0.622826	4.55098e-12	0.542769	2.20563e-24	0	-1.16559	7.29151e-12	9.13324e-22	1.96159e-15	-1.1475
ATXN7L3B	AKIP1	-0.584542	1.71196e-10	0.543335	1.93486e-24	0	-1.12788	1.5698e-10	9.13324e-22	1.96159e-15	-1.07584
44257	USP31	-0.509511	6.1696e-08	0.543437	1.88979e-24	0	-1.05295	4.92572e-08	9.13324e-22	1.96159e-15	-0.937572
GHRL	AKIP1	-0.607633	2.03491e-11	0.546588	9.07275e-25	0	-1.15422	2.48902e-11	9.13324e-22	1.96159e-15	-1.11168
PIEZO1	COL2A1	-0.478968	4.6313e-07	0.538595	5.74751e-24	0	-1.01756	4.15105e-07	2.63381e-21	1.96159e-15	-0.889291
DDX19A	44257	-0.686889	3.02045e-15	0.541665	2.84532e-24	0	-1.22855	6.11953e-15	2.63381e-21	1.96159e-15	-1.26811
MT1G	OGFOD1	-0.729613	7.33154e-18	0.538039	6.52328e-24	0	-1.26765	2.00777e-17	2.63381e-21	1.96159e-15	-1.35606
SAE1	CLIC6	-0.652505	1.90732e-13	0.538288	6.16406e-24	0	-1.19079	2.67133e-13	2.63381e-21	1.96159e-15	-1.21219
KCNJ16	USP31	-0.498038	1.34631e-07	0.537358	7.61632e-24	0	-1.0354	1.0439e-07	2.63381e-21	1.96159e-15	-0.926828
FGD6	MUC6	-0.611281	1.43059e-11	0.534661	1.4007e-23	0	-1.14594	1.73363e-11	7.87731e-21	1.96159e-15	-1.14331
CSTA	DNM1L	-0.481524	3.94142e-07	0.532235	2.41192e-23	0	-1.01376	4.15105e-07	1.66571e-20	1.96159e-15	-0.904721
DDX19A	FAM46A	-0.507279	7.1973e-08	0.524281	1.39009e-22	0	-1.03156	5.99819e-08	8.56156e-20	1.96159e-15	-0.96757
ADCY3	44257	-0.574845	3.98767e-10	0.524185	1.41944e-22	0	-1.09903	4.08036e-10	8.56156e-20	1.96159e-15	-1.09665
FGD6	MT1G	-0.775518	2.7394e-21	0.522826	1.90587e-22	0	-1.29834	1.14827e-20	8.61921e-20	1.96159e-15	-1.48332
MT1HL1	USP31	-0.467819	9.21877e-07	0.520719	3.00141e-22	0	-0.988537	7.73981e-07	1.04089e-19	1.96159e-15	-0.89841
FGD6	FGD4	-0.740186	1.38043e-18	0.519004	4.33283e-22	0	-1.25919	6.43649e-18	1.04089e-19	1.96159e-15	-1.42617
MT1E	SAE1	-0.666895	3.5966e-14	0.519185	4.16853e-22	0	-1.18608	6.3922e-14	1.04089e-19	1.96159e-15	-1.2845
AKIP1	FAM174B	-0.584002	1.79582e-10	0.519951	3.53888e-22	0	-1.10395	2.01519e-10	1.04089e-19	1.96159e-15	-1.12319
SAE1	FGD4	-0.610825	1.49538e-11	0.518221	5.12049e-22	0	-1.12905	1.73363e-11	1.31476e-19	1.96159e-15	-1.1787
FGD6	AKR1C1	-0.557168	1.73868e-09	0.515005	1.01218e-21	0	-1.07217	1.60338e-09	5.27558e-19	1.96159e-15	-1.08187
FBXL13	USP31	-0.460126	1.4618e-06	0.513587	1.36386e-21	0	-0.973713	1.24405e-06	5.27558e-19	1.96159e-15	-0.895907
PIEZO1	MIA3	-0.490417	2.22576e-07	0.514732	1.07211e-21	0	-1.00515	1.95341e-07	5.27558e-19	1.96159e-15	-0.952761
USP31	GHRL	-0.525785	1.93941e-08	0.513599	1.36048e-21	0	-1.03938	1.91401e-08	5.27558e-19	1.96159e-15	-1.02373
FGD4	AKIP1	-0.558608	1.5471e-09	0.51647	7.4282e-22	0	-1.07508	1.60338e-09	5.27558e-19	1.96159e-15	-1.08159
MT1X	AKIP1	-0.523216	2.33748e-08	0.510278	2.7202e-21	0	-1.03349	2.33939e-08	5.58438e-19	1.96159e-15	-1.02536
LOC643201	GHRL	0.57745	3.1862e-10	-0.509367	3.28547e-21	0	1.08682	4.08036e-10	1.29146e-18	1.96159e-15	-1.13366
COLGALT1	HHIP	-0.539586	6.92187e-09	0.507524	4.80455e-21	0	-1.04711	6.61763e-09	1.29146e-18	1.96159e-15	-1.06317
USP31	PKIB	-0.516052	3.90315e-08	0.508077	4.28815e-21	0	-1.02413	3.48957e-08	1.29146e-18	1.96159e-15	-1.0157
DDX19A	FGA	-0.400636	3.62156e-05	0.505015	8.03147e-21	0	-0.905651	3.7665e-05	1.67002e-18	1.96159e-15	-0.793315
ATP4B	RNF24	-0.412001	2.05367e-05	0.50153	1.6282e-20	0	-0.913532	1.67395e-05	3.77321e-18	1.96159e-15	-0.821488
PIEZO1	LOC145837	-0.662094	6.33887e-14	0.503014	1.20646e-20	0	-1.16511	9.80004e-14	3.77321e-18	1.96159e-15	-1.31625
RGS7	AKIP1	-0.605389	2.52182e-11	0.498383	3.061e-20	0	-1.10377	2.96464e-11	7.51348e-18	1.96159e-15	-1.2147
KCNJ15	OGFOD1	-0.777702	1.79706e-21	0.496434	4.51058e-20	0	-1.27414	8.60648e-21	7.51348e-18	1.96159e-15	-1.56658
FGD6	44257	-0.580174	2.5143e-10	0.492869	9.10897e-20	0	-1.07304	2.7198e-10	1.42405e-17	1.96159e-15	-1.17714
TTL	KLF4	-0.653153	1.77268e-13	0.492897	9.05991e-20	0	-1.14605	2.50615e-13	1.42405e-17	1.96159e-15	-1.32513
PIEZO1	RGS7	-0.587531	1.31182e-10	0.492428	9.93064e-20	0	-1.07996	1.43317e-10	1.42405e-17	1.96159e-15	-1.19313
LOC643201	RGS7	0.620138	5.96689e-12	-0.492719	9.38045e-20	0	1.11286	7.41193e-12	1.42405e-17	1.96159e-15	-1.2586
UBL3	COLGALT1	-0.59886	4.66293e-11	0.4954	5.5358e-20	0	-1.09426	5.56569e-11	1.42405e-17	1.96159e-15	-1.20884
KCNJ15	USP31	-0.616538	8.54198e-12	0.494687	6.37222e-20	0	-1.11122	9.34138e-12	1.42405e-17	1.96159e-15	-1.24632
DNM1L	PRDM16	-0.795896	4.40986e-23	0.492707	9.40232e-20	0	-1.2886	3.22671e-22	1.42405e-17	1.96159e-15	-1.61535
ATP13A4	AKIP1	-0.648281	3.06048e-13	0.491562	1.17614e-19	0	-1.13984	4.58237e-13	2.89899e-17	1.96159e-15	-1.31882
DNM1L	MFSD4	-0.715848	5.75216e-17	0.491127	1.28025e-19	0	-1.20697	1.87378e-16	2.89899e-17	1.96159e-15	-1.45756
PIEZO1	KCNJ16	-0.580306	2.48547e-10	0.489255	1.84183e-19	0	-1.06956	2.7198e-10	3.07644e-17	1.96159e-15	-1.1861
MT1E	OGFOD1	-0.735494	2.92505e-18	0.489237	1.84826e-19	0	-1.22473	1.24587e-17	3.07644e-17	1.96159e-15	-1.50335
SMIM14	OGFOD1	-0.573837	4.34722e-10	0.488854	1.99036e-19	0	-1.06269	4.08036e-10	3.43658e-17	1.96159e-15	-1.17384
SAE1	SMIM14	-0.426487	9.66765e-06	0.488013	2.34137e-19	0	-0.9145	8.418e-06	5.02675e-17	1.96159e-15	-0.873924
FGD6	MT1E	-0.737534	2.11445e-18	0.486864	2.92146e-19	0	-1.2244	7.70609e-18	8.59009e-17	1.96159e-15	-1.51487
FBP2	AKIP1	-0.727645	9.91835e-18	0.484537	4.56077e-19	0	-1.21218	3.10191e-17	1.28124e-16	1.96159e-15	-1.50173
PIEZO1	KLF4	-0.425719	1.00705e-05	0.483026	6.07936e-19	0	-0.908745	8.418e-06	1.28124e-16	1.96159e-15	-0.881357
COL2A1	AKIP1	-0.500966	1.10618e-07	0.4829	6.22598e-19	0	-0.983867	1.0439e-07	1.28124e-16	1.96159e-15	-1.03741
KLF4	AKIP1	-0.427207	9.30378e-06	0.483934	5.1161e-19	0	-0.911141	8.418e-06	1.28124e-16	1.96159e-15	-0.882779
SAE1	CCKBR	-0.598536	4.80565e-11	0.4811	8.75238e-19	0	-1.07964	5.56569e-11	1.42411e-16	1.96159e-15	-1.2441
XYLT2	OGFOD1	-0.587843	1.27565e-10	0.480273	1.02267e-18	0	-1.06812	1.43317e-10	1.42411e-16	1.96159e-15	-1.22398
OGFOD1	CLIC6	-0.713147	8.49505e-17	0.480417	9.95337e-19	0	-1.19356	1.96644e-16	1.42411e-16	1.96159e-15	-1.48443
HPN	SST	0.643768	5.03076e-13	-0.476957	1.9015e-18	0	1.12073	7.48111e-13	3.7367e-16	1.96159e-15	-1.34974
TTL	ASCL1	-0.458866	1.57479e-06	0.478489	1.42894e-18	0	-0.937355	1.48231e-06	3.7367e-16	1.96159e-15	-0.95899
RNF24	MT1E	-0.410789	2.18391e-05	0.476613	2.02715e-18	2.22045e-16	-0.887402	1.67395e-05	3.7367e-16	1.96159e-15	-0.861893
SAE1	XYLT2	-0.510819	5.63407e-08	0.478233	1.49884e-18	0	-0.989052	4.92572e-08	3.7367e-16	1.96159e-15	-1.06814
POLR1E	COLGALT1	0.625971	3.3042e-12	-0.478813	1.34478e-18	0	1.10478	4.95247e-12	3.7367e-16	1.96159e-15	-1.30734
GATA5	AKIP1	-0.62081	5.57754e-12	0.476241	2.17208e-18	0	-1.09705	7.41193e-12	3.7367e-16	1.96159e-15	-1.30356
CKM	GHRL	0.717312	4.64722e-17	-0.474826	2.82284e-18	0	1.19214	1.07769e-16	4.52836e-16	1.96159e-15	-1.51068
TTL	MIA3	-0.553735	2.29136e-09	0.474469	3.01501e-18	0	-1.0282	2.26637e-09	6.09096e-16	1.96159e-15	-1.16706
FBXL13	OGFOD1	-0.677684	9.6792e-15	0.471444	5.25406e-18	0	-1.14913	1.81019e-14	8.23493e-16	1.96159e-15	-1.43746
RGS7	DNM1L	-0.612061	1.32599e-11	0.47101	5.68772e-18	0	-1.08307	1.54627e-11	8.23493e-16	1.96159e-15	-1.29947
MUC6	OGFOD1	-0.534713	1.00112e-08	0.470347	6.41709e-18	0	-1.00506	9.29709e-09	8.23493e-16	1.96159e-15	-1.13685
CKM	PRDM16	0.69901	6.0948e-16	-0.469725	7.1865e-18	0	1.16873	1.1913e-15	9.04043e-16	1.96159e-15	-1.48813
FGD6	KCNJ13	-0.673495	1.62173e-14	0.469078	8.08205e-18	0	-1.14257	4.45536e-14	9.04043e-16	1.96159e-15	-1.43579
MT1G	SAE1	-0.668107	3.11192e-14	0.468766	8.55212e-18	0	-1.13687	4.86083e-14	9.04043e-16	1.96159e-15	-1.42525
KCNJ13	OGFOD1	-0.5994	4.4341e-11	0.470342	6.42333e-18	0	-1.06974	5.56569e-11	9.04043e-16	1.96159e-15	-1.27439
MT1HL1	SAE1	-0.612001	1.33377e-11	0.465735	1.4765e-17	0	-1.07774	1.54627e-11	1.61276e-15	1.96159e-15	-1.31405
PIEZO1	PRDM16	-0.610549	1.53596e-11	0.468033	9.76479e-18	0	-1.07858	2.01824e-11	1.61276e-15	1.96159e-15	-1.3045
DDX19A	GSTA1	-0.663138	5.60872e-14	0.466734	1.23415e-17	0	-1.12987	8.72636e-14	1.61276e-15	1.96159e-15	-1.42081
NMRK1	USP31	-0.64114	6.69432e-13	0.467183	1.13824e-17	0	-1.10832	9.4937e-13	1.61276e-15	1.96159e-15	-1.37235
DNM1L	ADAMTS15	-0.439196	4.84818e-06	0.466867	1.2048e-17	0	-0.906063	4.87015e-06	1.61276e-15	1.96159e-15	-0.940729
TTL	PKIB	-0.489997	2.28749e-07	0.465114	1.65034e-17	0	-0.955111	2.04427e-07	2.62616e-15	1.96159e-15	-1.0535
TTL	SYT16	-0.489649	2.33986e-07	0.464411	1.8712e-17	0	-0.95406	2.04427e-07	2.62616e-15	1.96159e-15	-1.05434
MT1HL1	FGD6	-0.722556	2.14056e-17	0.463423	2.23173e-17	0	-1.18598	5.65341e-17	3.33005e-15	1.96159e-15	-1.55917
ADCY3	ATXN7L3B	-0.451389	2.43468e-06	0.464366	1.88654e-17	0	-0.915755	2.10102e-06	3.33005e-15	1.96159e-15	-0.972055
TPH1	PELI2	0.592475	8.39385e-11	-0.462949	2.42807e-17	0	1.05542	8.94085e-11	4.802e-15	1.96159e-15	-1.27979
OGFOD1	FAM174B	-0.698542	6.49294e-16	0.462454	2.65107e-17	0	-1.161	1.79613e-15	4.802e-15	1.96159e-15	-1.51051
PHTF2	RGS7	-0.561824	1.18961e-09	0.459237	4.67697e-17	0	-1.02106	1.20683e-09	6.69257e-15	1.96159e-15	-1.22339
KCNJ13	DNM1L	-0.568029	7.10871e-10	0.461787	2.98366e-17	0	-1.02982	6.60844e-10	6.69257e-15	1.96159e-15	-1.23007
FGD6	RGS7	-0.623642	4.18956e-12	0.457954	5.8555e-17	0	-1.0816	6.54698e-12	7.99975e-15	1.96159e-15	-1.3618
FGD6	KCNJ15	-0.774581	3.27714e-21	0.456392	7.68831e-17	0	-1.23097	1.40192e-20	7.99975e-15	1.96159e-15	-1.69718
FGD6	PKIB	-0.611545	1.39433e-11	0.456532	7.50334e-17	0	-1.06808	1.54627e-11	7.99975e-15	1.96159e-15	-1.33954
PIEZO1	UBL3	-0.657594	1.06832e-13	0.459044	4.83838e-17	0	-1.11664	1.50162e-13	7.99975e-15	1.96159e-15	-1.43253
PIEZO1	PKIB	-0.669043	2.7815e-14	0.458709	5.13058e-17	0	-1.12775	4.64204e-14	7.99975e-15	1.96159e-15	-1.45853
TTC9	SAE1	-0.531917	1.23402e-08	0.458224	5.5857e-17	0	-0.990141	1.01261e-08	7.99975e-15	1.96159e-15	-1.16082
MT1E	PMEPA1	-0.697018	7.97205e-16	0.456937	6.99254e-17	0	-1.15395	2.37846e-15	7.99975e-15	1.96159e-15	-1.52541
CKM	UBL3	0.637612	9.78142e-13	-0.456202	7.94745e-17	0	1.09381	1.38122e-12	8.55658e-15	1.96159e-15	-1.39765
ADCY3	KCNJ15	-0.558524	1.55769e-09	0.456067	8.13491e-17	0	-1.01459	1.60338e-09	8.55658e-15	1.96159e-15	-1.22465
TTC9	AKIP1	-0.630423	2.08682e-12	0.455969	8.27497e-17	0	-1.08639	2.90284e-12	8.55658e-15	1.96159e-15	-1.3826
RCN1	GC	-0.534713	1.00112e-08	0.455751	8.59449e-17	0	-0.990464	9.29709e-09	2.05463e-14	1.96159e-15	-1.17326
RP11-143K11.1	HHIP	0.48426	3.31159e-07	-0.454515	1.06451e-16	0	0.938776	2.50266e-07	2.05463e-14	1.96159e-15	-1.06544
ALDH6A1	OGFOD1	-0.659454	8.6193e-14	0.453717	1.2218e-16	0	-1.11317	1.50162e-13	2.05463e-14	1.96159e-15	-1.45345
MT1X	OGFOD1	-0.598188	4.96361e-11	0.454658	1.03851e-16	0	-1.05285	5.56569e-11	2.05463e-14	1.96159e-15	-1.31569
MT1G	USP31	-0.523132	2.35174e-08	0.454272	1.11019e-16	0	-0.977404	2.33939e-08	2.05463e-14	1.96159e-15	-1.15158
MT1F	AKIP1	-0.670099	2.44945e-14	0.45315	1.34706e-16	0	-1.12325	4.49904e-14	2.05463e-14	1.96159e-15	-1.47876
CSTA	AKIP1	-0.557984	1.62749e-09	0.45079	2.01869e-16	0	-1.00877	1.60338e-09	2.26144e-14	1.96159e-15	-1.23779
FBXL13	PIEZO1	-0.475752	5.66289e-07	0.450389	2.16184e-16	0	-0.92614	4.78626e-07	2.26144e-14	1.96159e-15	-1.05631
LOC643201	MT1E	0.590783	9.78799e-11	-0.450121	2.26278e-16	0	1.0409	1.17518e-10	2.26144e-14	1.96159e-15	-1.3125
RNF24	MT1G	-0.461002	1.38781e-06	0.451332	1.84018e-16	0	-0.912334	1.24405e-06	2.26144e-14	1.96159e-15	-1.02143
MT1E	USP31	-0.490429	2.22402e-07	0.451873	1.67747e-16	0	-0.942302	1.95341e-07	2.26144e-14	1.96159e-15	-1.08533
COLGALT1	LOC145837	-0.621314	5.30173e-12	0.451964	1.65143e-16	0	-1.07328	7.29151e-12	2.26144e-14	1.96159e-15	-1.3747
AKR1C1	DDX19A	-0.639724	7.79945e-13	0.449397	2.55971e-16	0	-1.08912	1.34487e-12	3.35927e-14	1.96159e-15	-1.42352
LOC643201	SMIM14	0.495218	1.62392e-07	-0.449393	2.56142e-16	0	0.94461	1.18948e-07	3.35927e-14	1.96159e-15	-1.10197
MYBPC1	SMIM14	0.466403	1.00438e-06	-0.448761	2.85147e-16	0	0.915163	8.9195e-07	4.07517e-14	1.96159e-15	-1.03931
SOX21-AS1	AKIP1	-0.559988	1.38261e-09	0.445357	5.06295e-16	0	-1.00534	1.60338e-09	4.07517e-14	1.96159e-15	-1.25739
FBXL13	DNM1L	-0.664962	4.52375e-14	0.446395	4.25287e-16	0	-1.11136	8.72636e-14	4.07517e-14	1.96159e-15	-1.48963
LOC643201	KCNJ16	0.618698	6.89145e-12	-0.446791	3.97831e-16	0	1.06549	7.41193e-12	4.07517e-14	1.96159e-15	-1.38476
UBL3	USP31	-0.547207	3.8406e-09	0.446528	4.15848e-16	0	-0.993735	3.82186e-09	4.07517e-14	1.96159e-15	-1.22547
RGS7	SAE1	-0.554119	2.22202e-09	0.44627	4.34316e-16	0	-1.00039	1.94409e-09	4.07517e-14	1.96159e-15	-1.24167
DIMT1	HHIP	-0.576574	3.43676e-10	0.447654	3.43896e-16	0	-1.02423	4.08036e-10	4.07517e-14	1.96159e-15	-1.28799
MT1E	DNM1L	-0.727621	9.9548e-18	0.445789	4.70918e-16	0	-1.17341	3.10191e-17	4.07517e-14	1.96159e-15	-1.63221
PMEPA1	FAM46A	-0.484116	3.34221e-07	0.445578	4.87878e-16	0	-0.929694	2.50266e-07	4.07517e-14	1.96159e-15	-1.08649
PIEZO1	SLC7A8	-0.641404	6.50574e-13	0.444433	5.91073e-16	0	-1.08584	9.4937e-13	6.13922e-14	1.96159e-15	-1.4432
OGFOD1	PRDM16	-0.722568	2.13672e-17	0.444373	5.96949e-16	0	-1.16694	5.65341e-17	6.13922e-14	1.96159e-15	-1.62604
LOC643201	CLIC6	0.580174	2.5143e-10	-0.444225	6.11986e-16	0	1.0244	2.7198e-10	8.91599e-14	1.96159e-15	-1.30604
DNM1L	PKIB	-0.60144	3.66335e-11	0.443763	6.60998e-16	0	-1.0452	5.02945e-11	8.91599e-14	1.96159e-15	-1.35532
IER5L	LOC145837	-0.469355	8.39663e-07	0.443977	6.37828e-16	0	-0.913332	7.52669e-07	8.91599e-14	1.96159e-15	-1.05716
PIEZO1	KCNJ13	-0.63916	8.28703e-13	0.442955	7.56229e-16	0	-1.08212	1.34487e-12	1.159e-13	1.96159e-15	-1.44294
PGC	SAE1	-0.576838	3.35932e-10	0.441217	1.00914e-15	0	-1.01805	4.08036e-10	1.159e-13	1.96159e-15	-1.30738
MT1X	SAE1	-0.516268	3.84394e-08	0.441883	9.03672e-16	0	-0.958151	3.48957e-08	1.159e-13	1.96159e-15	-1.16834
ATXN7L3B	OGFOD1	-0.661326	6.93385e-14	0.441811	9.14525e-16	0	-1.10314	9.9474e-14	1.159e-13	1.96159e-15	-1.49685
CYP2C8	AKIP1	-0.564812	9.29571e-10	0.442608	8.0123e-16	0	-1.00742	8.12646e-10	1.159e-13	1.96159e-15	-1.2761
CKM	CLIC6	0.83562	3.04341e-27	-0.438938	1.46926e-15	0	1.27456	3.43922e-26	1.96703e-13	1.96159e-15	-1.90373
FGD6	GATA5	-0.759724	5.04698e-20	0.440004	1.23288e-15	0	-1.19973	2.00775e-19	1.96703e-13	1.96159e-15	-1.72663
AKR1C1	PMEPA1	-0.682244	5.46471e-15	0.439483	1.34339e-15	0	-1.12173	1.10225e-14	1.96703e-13	1.96159e-15	-1.55238
PIEZO1	CWH43	-0.602292	3.38119e-11	0.437739	1.78828e-15	0	-1.04003	4.45679e-11	1.96703e-13	1.96159e-15	-1.37592
SULT2A1	USP31	-0.406001	2.77792e-05	0.4384	1.60468e-15	1.31006e-14	-0.844401	2.56471e-05	1.96703e-13	8.93415e-14	-0.926095
SULT2A1	IER5L	-0.471671	7.28721e-07	0.437751	1.78472e-15	0	-0.909422	7.52669e-07	1.96703e-13	1.96159e-15	-1.07749
MUC6	DNM1L	-0.587711	1.29084e-10	0.438494	1.5802e-15	0	-1.0262	1.43317e-10	1.96703e-13	1.96159e-15	-1.34029
SAE1	PKIB	-0.603672	2.96806e-11	0.439246	1.39666e-15	0	-1.04292	3.76842e-11	1.96703e-13	1.96159e-15	-1.37434
OGFOD1	PELI2	-0.762412	3.12321e-20	0.437379	1.89677e-15	0	-1.19979	1.52838e-19	1.96703e-13	1.96159e-15	-1.74314
DNM1L	GHRL	-0.702238	3.92602e-16	0.437867	1.75128e-15	0	-1.1401	8.37551e-16	1.96703e-13	1.96159e-15	-1.60377
USP31	FAM174B	-0.552055	2.61988e-09	0.436429	2.21454e-15	0	-0.988484	2.89347e-09	2.52117e-13	1.96159e-15	-1.26494
MT1HL1	OGFOD1	-0.683264	4.80195e-15	0.435741	2.47675e-15	0	-1.11901	8.49739e-15	4.10298e-13	1.96159e-15	-1.56805
CKM	MT1E	0.628167	2.63645e-12	-0.431747	4.72013e-15	0	1.05991	3.80957e-12	4.3492e-13	1.96159e-15	-1.45494
CKM	PKIB	0.540462	6.47347e-09	-0.431927	4.58549e-15	0	0.972389	6.55406e-09	4.3492e-13	1.96159e-15	-1.25128
TTL	HHIP	-0.593591	7.58114e-11	0.432283	4.33072e-15	0	-1.02587	8.94085e-11	4.3492e-13	1.96159e-15	-1.37315
PIEZO1	SIDT2	-0.576994	3.31435e-10	0.433744	3.42277e-15	0	-1.01074	4.08036e-10	4.3492e-13	1.96159e-15	-1.33026
RGS7	OGFOD1	-0.658626	9.48539e-14	0.43206	4.48836e-15	0	-1.09069	1.50162e-13	4.3492e-13	1.96159e-15	-1.52438
RGS7	USP31	-0.434167	6.39174e-06	0.431893	4.61087e-15	2.22045e-15	-0.86606	7.06827e-06	4.3492e-13	2.00563e-14	-1.00527
ATXN7L3B	SAE1	-0.57649	3.46176e-10	0.432121	4.44473e-15	0	-1.00861	4.08036e-10	4.3492e-13	1.96159e-15	-1.33409
MIA3	OGFOD1	-0.42387	1.11055e-05	0.43363	3.48648e-15	4.44089e-15	-0.8575	9.66966e-06	4.3492e-13	3.35985e-14	-0.977494
COL2A1	USP31	-0.407621	2.56181e-05	0.43302	3.84636e-15	1.79856e-14	-0.840641	2.44103e-05	4.3492e-13	1.20689e-13	-0.941343
SAE1	FAM174B	-0.590183	1.03339e-10	0.430856	5.44357e-15	0	-1.02104	1.17518e-10	4.3492e-13	1.96159e-15	-1.36979
RGS7	COLGALT1	-0.478332	4.81998e-07	0.430179	6.06555e-15	0	-0.908511	4.78626e-07	5.44325e-13	1.96159e-15	-1.11194
PCAT18	FBXL13	0.836136	2.64344e-27	-0.429222	7.06413e-15	0	1.26536	3.43922e-26	5.52655e-13	1.96159e-15	-1.94803
RCN1	C8A	-0.473303	6.59055e-07	0.429031	7.28207e-15	0	-0.902334	5.62615e-07	5.52655e-13	1.96159e-15	-1.10319
SST	POLR1E	-0.440552	4.49652e-06	0.429297	6.98067e-15	1.55431e-15	-0.869849	3.70814e-06	5.52655e-13	1.12961e-14	-1.02622
MSANTD3	MT1E	-0.5633	1.05347e-09	0.429174	7.11871e-15	0	-0.992474	1.07922e-09	5.52655e-13	1.96159e-15	-1.31252
MSANTD3	PRDM16	-0.444824	3.53937e-06	0.429427	6.83756e-15	1.11022e-15	-0.874251	3.02586e-06	5.52655e-13	1.09195e-14	-1.03586
SAE1	PRDM16	-0.682604	5.22126e-15	0.428497	7.92684e-15	0	-1.1111	1.10225e-14	8.23306e-13	1.96159e-15	-1.59302
KCNJ16	DNM1L	-0.725053	1.47084e-17	0.428004	8.57109e-15	0	-1.15306	4.01282e-17	8.23306e-13	1.96159e-15	-1.69403
IER5L	PRDM16	-0.43592	5.80775e-06	0.428021	8.54759e-15	2.66454e-15	-0.863941	5.18466e-06	8.23306e-13	2.3399e-14	-1.01845
CKM	MT1G	0.654977	1.4412e-13	-0.423617	1.70873e-14	0	1.07859	2.27145e-13	1.62119e-12	1.96159e-15	-1.54616
FMO4	FBXL13	0.450585	2.54991e-06	-0.424248	1.5481e-14	1.11022e-15	0.874833	2.10102e-06	1.62119e-12	1.09195e-14	-1.06208
PIEZO1	GHRL	-0.506991	7.34122e-08	0.422013	2.1935e-14	0	-0.929003	5.99819e-08	1.62119e-12	1.96159e-15	-1.20136
LOC643201	MT1X	0.467579	9.35392e-07	-0.422946	1.89725e-14	2.22045e-16	0.890524	7.73981e-07	1.62119e-12	1.96159e-15	-1.10553
LOC643201	KLF4	0.414377	1.81921e-05	-0.423094	1.854e-14	2.33147e-14	0.837471	1.67395e-05	1.62119e-12	1.54158e-13	-0.979399
NEUROD1	AKIP1	-0.535782	9.23789e-09	0.42313	1.84338e-14	0	-0.958912	9.12752e-09	1.62119e-12	1.96159e-15	-1.26623
GSTA1	AKIP1	-0.537642	8.02558e-09	0.422395	2.06689e-14	0	-0.960037	8.02128e-09	1.62119e-12	1.96159e-15	-1.27284
MT1F	USP31	-0.524128	2.18792e-08	0.421877	2.24034e-14	0	-0.946005	2.21236e-08	1.62119e-12	1.96159e-15	-1.24237
SAE1	LINC00982	-0.651749	2.07691e-13	0.425537	1.26486e-14	0	-1.07729	3.07872e-13	1.62119e-12	1.96159e-15	-1.53159
XYLT2	USP31	-0.421638	1.24889e-05	0.422018	2.19186e-14	1.42109e-14	-0.843656	1.14133e-05	1.62119e-12	8.93415e-14	-0.999101
ADCY3	MUC6	-0.421386	1.26549e-05	0.421506	2.37284e-14	1.5099e-14	-0.842892	1.14133e-05	1.91158e-12	8.93415e-14	-0.999715
CKM	FBXL13	0.820822	1.42213e-25	-0.418166	3.97106e-14	0	1.23899	1.02931e-24	2.79583e-12	1.96159e-15	-1.96291
SCNN1B	DNM1L	-0.510171	5.89358e-08	0.421003	2.56508e-14	0	-0.931174	4.92572e-08	2.79583e-12	1.96159e-15	-1.2118
DDX19A	ATXN7L3B	-0.441932	4.16342e-06	0.41805	4.04286e-14	3.55271e-15	-0.859982	3.70814e-06	2.79583e-12	3.14123e-14	-1.05713
TPH1	44257	0.492337	1.96319e-07	-0.420075	2.96095e-14	0	0.912412	1.60237e-07	2.79583e-12	1.96159e-15	-1.17202
SAE1	NMRK1	-0.706355	2.22161e-16	0.418712	3.65224e-14	0	-1.12507	5.1346e-16	2.79583e-12	1.96159e-15	-1.68697
OGFOD1	FGD4	-0.616166	8.86229e-12	0.419286	3.34361e-14	0	-1.03545	9.65095e-12	2.79583e-12	1.96159e-15	-1.46956
SST	ASCL1	0.568041	7.10156e-10	-0.41767	4.28516e-14	0	0.98571	6.60844e-10	3.10325e-12	1.96159e-15	-1.36002
ATP13A4	USP31	-0.541074	6.17685e-09	0.417724	4.24985e-14	0	-0.958798	6.55406e-09	3.10325e-12	1.96159e-15	-1.29529
FMO4	PRDM16	0.615242	9.70882e-12	-0.415776	5.72072e-14	0	1.03102	1.24535e-11	4.50012e-12	1.96159e-15	-1.47974
MSANTD3	GHRL	-0.48498	3.16249e-07	0.415681	5.80411e-14	0	-0.900661	2.50266e-07	4.50012e-12	1.96159e-15	-1.16671
MSANTD3	LOC145837	-0.495206	1.62521e-07	0.417121	4.66009e-14	0	-0.912327	1.18948e-07	4.50012e-12	1.96159e-15	-1.1872
LOC643201	SCNN1G	0.633435	1.52276e-12	-0.415572	5.90092e-14	0	1.04901	2.14385e-12	4.50012e-12	1.96159e-15	-1.52425
KCNJ15	PMEPA1	-0.674011	1.52251e-14	0.417556	4.36014e-14	0	-1.09157	2.4996e-14	4.50012e-12	1.96159e-15	-1.61418
ATXN7L3B	TPH1	0.470579	7.79176e-07	-0.414164	7.30523e-14	4.44089e-16	0.884743	7.52669e-07	4.50012e-12	4.61388e-15	-1.13621
NMRK1	OGFOD1	-0.792223	9.60058e-23	0.415379	6.07678e-14	0	-1.2076	5.6752e-22	4.50012e-12	1.96159e-15	-1.90723
USP31	SCNN1G	-0.488785	2.47488e-07	0.416901	4.81961e-14	0	-0.905686	2.04427e-07	4.50012e-12	1.96159e-15	-1.17243
AX747630	FGD6	-0.657978	1.02214e-13	0.410251	1.31552e-13	0	-1.06823	1.50162e-13	9.33374e-12	1.96159e-15	-1.60384
DUSP14	UGT1A6	-0.517204	3.59713e-08	0.413171	8.48787e-14	0	-0.930375	3.48957e-08	9.33374e-12	1.96159e-15	-1.25179
FMO4	HHIP	0.591743	8.97178e-11	-0.410411	1.28449e-13	0	1.00215	8.94085e-11	9.33374e-12	1.96159e-15	-1.44183
DGKD	COL2A1	0.794647	5.75476e-23	-0.412105	9.96472e-14	0	1.20675	3.9601e-22	9.33374e-12	1.96159e-15	-1.92826
DGKD	PRDM16	0.844464	2.53633e-28	-0.411589	1.07674e-13	0	1.25605	3.20102e-27	9.33374e-12	1.96159e-15	-2.05172
MYBPC1	KCNJ15	0.600876	3.86246e-11	-0.410059	1.35382e-13	0	1.01094	5.1782e-11	9.33374e-12	1.96159e-15	-1.46534
KCNE2	AKIP1	-0.657594	1.06832e-13	0.410627	1.24374e-13	0	-1.06822	1.50162e-13	9.33374e-12	1.96159e-15	-1.60144
ATP4B	SAE1	-0.654173	1.57918e-13	0.410102	1.3451e-13	0	-1.06428	2.50615e-13	9.33374e-12	1.96159e-15	-1.59515
PIEZO1	MFSD4	-0.554227	2.20289e-09	0.411022	1.17241e-13	0	-0.965249	1.94409e-09	9.33374e-12	1.96159e-15	-1.34841
LOC643201	KCNJ15	0.65505	1.42943e-13	-0.411006	1.17514e-13	0	1.06606	2.27145e-13	9.33374e-12	1.96159e-15	-1.59377
MT1G	DNM1L	-0.725533	1.3678e-17	0.413824	7.69148e-14	0	-1.13936	3.82341e-17	9.33374e-12	1.96159e-15	-1.75324
ATXN7L3B	USP31	-0.423066	1.15863e-05	0.411777	1.04693e-13	2.88658e-14	-0.834843	1.12101e-05	9.33374e-12	2.06521e-13	-1.02742
CKM	KCNJ16	0.819286	2.07699e-25	-0.40912	1.55724e-13	0	1.22841	1.37387e-24	1.60714e-11	1.96159e-15	-2.00256
PIEZO1	RNASE4	-0.568041	7.10156e-10	0.409231	1.53154e-13	0	-0.977272	6.60844e-10	1.60714e-11	1.96159e-15	-1.38807
CKM	KCNJ15	0.710927	1.16667e-16	-0.408192	1.78742e-13	0	1.11912	2.57888e-16	1.74524e-11	1.96159e-15	-1.74165
ADCY3	MT1G	-0.568149	7.03752e-10	0.409009	1.58308e-13	0	-0.977158	6.60844e-10	1.74524e-11	1.96159e-15	-1.38909
FOLR1	HHIP	0.556196	1.88065e-09	-0.400544	5.47805e-13	0	0.956739	1.87567e-09	2.92482e-11	1.96159e-15	-1.3886
CSTA	USP31	-0.533429	1.10231e-08	0.401872	4.5189e-13	0	-0.935301	1.01261e-08	2.92482e-11	1.96159e-15	-1.32736
FBP2	LOC643201	0.668623	2.92534e-14	-0.403138	3.75851e-13	0	1.07176	4.64204e-14	2.92482e-11	1.96159e-15	-1.65855
ADH7	FGD6	-0.609709	1.66609e-11	0.400582	5.44754e-13	0	-1.01029	2.01824e-11	2.92482e-11	1.96159e-15	-1.52206
MYBPC1	PKIB	0.532925	1.14464e-08	-0.4008	5.27892e-13	0	0.933725	1.01261e-08	2.92482e-11	1.96159e-15	-1.32966
FGD6	COL2A1	-0.731269	5.67369e-18	0.402581	4.07635e-13	0	-1.13385	1.91839e-17	2.92482e-11	1.96159e-15	-1.81645
AKR1C1	ADCY3	-0.560756	1.29848e-09	0.404452	3.10187e-13	0	-0.965208	1.42429e-09	2.92482e-11	1.96159e-15	-1.38646
SLC1A2	MT1G	0.66465	4.6937e-14	-0.403639	3.49345e-13	0	1.06829	8.72636e-14	2.92482e-11	1.96159e-15	-1.64665
PIEZO1	ASCL1	-0.431527	7.3771e-06	0.401744	4.60348e-13	3.21965e-14	-0.833271	7.07334e-06	2.92482e-11	2.06521e-13	-1.07413
LOC643201	MT1G	0.534485	1.01842e-08	-0.402878	3.90395e-13	0	0.937363	9.29709e-09	2.92482e-11	1.96159e-15	-1.32667
LOC643201	KCNJ13	0.484188	3.32687e-07	-0.403208	3.72046e-13	2.22045e-16	0.887396	2.50266e-07	2.92482e-11	1.96159e-15	-1.20084
ADCY3	MT1E	-0.565437	8.82627e-10	0.402049	4.40392e-13	0	-0.967486	8.12646e-10	2.92482e-11	1.96159e-15	-1.40639
KCNJ13	SAE1	-0.574029	4.27642e-10	0.402377	4.1989e-13	0	-0.976407	4.08036e-10	2.92482e-11	1.96159e-15	-1.42659
COL2A1	DNM1L	-0.635068	1.2819e-12	0.402551	4.09432e-13	0	-1.03762	1.97117e-12	2.92482e-11	1.96159e-15	-1.57761
44257	PMEPA1	-0.646589	3.69108e-13	0.404396	3.12713e-13	0	-1.05099	5.24683e-13	2.92482e-11	1.96159e-15	-1.5989
PMEPA1	SMIM14	-0.529781	1.44597e-08	0.400659	5.38765e-13	0	-0.93044	1.36792e-08	2.92482e-11	1.96159e-15	-1.32228
PMEPA1	GATA5	-0.621374	5.26979e-12	0.402386	4.19347e-13	0	-1.02376	7.29151e-12	2.92482e-11	1.96159e-15	-1.54422
COL2A1	SAE1	-0.517744	3.46169e-08	0.400096	5.84435e-13	0	-0.917839	3.40408e-08	3.31205e-11	1.96159e-15	-1.29405

## Sheet: turquoise module
molecule_X	molecule_Y	r1	p1	r2	p2	p_.difference.	X.r1.r2.	lfdr_.in_cond._1.	lfdr_.in_cond._2.	lfdr_.difference.	ratio
GEMIN4	TSR1	-0.402484	3.31e-05	0.82456	1.08e-75	0	-1.22704	0.000594477	2.88e-70	2.83e-13	-0.48812
AAR2	STAU1	-0.436292	5.69e-06	0.770317	3.51e-60	0	-1.20661	0.000132651	8.08e-56	2.83e-13	-0.56638
PFDN2	NUF2	-0.439736	4.71e-06	0.73057	2.67e-51	0	-1.17031	0.00011322	2.89e-47	2.83e-13	-0.601908
PFDN2	KIF14	-0.412997	1.95e-05	0.717346	1.09e-48	0	-1.13034	0.000380231	1.03e-44	2.83e-13	-0.57573
PUF60	ATAD2	-0.47796	4.93e-07	0.709984	2.68e-47	0	-1.18794	1.71e-05	1.81e-43	2.83e-13	-0.673198
LIG1	PRPF31	-0.422994	1.16e-05	0.709666	3.07e-47	0	-1.13266	0.000248833	2.21e-43	2.83e-13	-0.596047
RECQL4	C8orf33	-0.426391	9.72e-06	0.70943	3.4e-47	0	-1.13582	0.00020968	2.21e-43	2.83e-13	-0.601033
AAR2	RALGAPB	-0.410885	2.17e-05	0.699248	2.4e-45	0	-1.11013	0.000413431	1.33e-41	2.83e-13	-0.58761
ILKAP	DTYMK	-0.405833	2.8e-05	0.683108	1.43e-42	0	-1.08894	0.000516183	5.18e-39	2.83e-13	-0.594098
NXT1	CSNK2A1	-0.424254	1.09e-05	0.676798	1.55e-41	0	-1.10105	0.000231973	5.73e-38	2.83e-13	-0.626855
GEMIN5	NPM1	-0.46339	1.2e-06	0.672201	8.53e-41	0	-1.13559	3.62e-05	2.68e-37	2.83e-13	-0.689363
ILF2	PFDN2	-0.476736	5.33e-07	0.66793	4.03e-40	0	-1.14467	1.78e-05	1.34e-36	2.83e-13	-0.713751
MYBL2	PSMA7	-0.489193	2.41e-07	0.667738	4.32e-40	0	-1.15693	8.96e-06	1.34e-36	2.83e-13	-0.732612
CTSO	PFDN2	0.560132	1.37e-09	-0.667339	4.99e-40	0	1.22747	1.03e-07	1.38e-36	2.83e-13	-0.839351
PFDN2	CENPF	-0.447549	3.03e-06	0.665671	9.08e-40	0	-1.11322	8.09e-05	2.72e-36	2.83e-13	-0.672327
KIF20A	GEMIN5	-0.404356	3.01e-05	0.664132	1.57e-39	0	-1.06849	0.000544468	4.05e-36	2.83e-13	-0.60885
PFDN2	SKA3	-0.491293	2.1e-07	0.661975	3.37e-39	0	-1.15327	8.07e-06	8.63e-36	2.83e-13	-0.742162
BUB1B	PFDN2	-0.491689	2.05e-07	0.660549	5.57e-39	0	-1.15224	7.83e-06	1.46e-35	2.83e-13	-0.744365
HDGF	PSMD4	-0.437516	5.32e-06	0.660138	6.44e-39	0	-1.09765	0.000128758	1.75e-35	2.83e-13	-0.662764
PSMC3IP	MYO19	-0.401848	3.41e-05	0.660078	6.57e-39	0	-1.06193	0.000607085	1.88e-35	2.83e-13	-0.608789
SCRIB	HSF1	-0.428863	8.52e-06	0.659483	8.09e-39	0	-1.08835	0.000183839	2.28e-35	2.83e-13	-0.650301
ILF2	PSMD4	-0.440768	4.44e-06	0.658702	1.06e-38	0	-1.09947	0.000108841	2.6e-35	2.83e-13	-0.669146
SSB	AUNIP	-0.587699	1.29e-10	0.655002	3.82e-38	0	-1.2427	1.41e-08	8.42e-35	2.83e-13	-0.897247
TTK	SSB	-0.419034	1.43e-05	0.653907	5.56e-38	0	-1.07294	0.000290229	1.32e-34	2.83e-13	-0.640815
SSB	BUB1	-0.474359	6.17e-07	0.652801	8.11e-38	0	-1.12716	2.03e-05	1.57e-34	2.83e-13	-0.726652
STAU1	RTFDC1	-0.420594	1.32e-05	0.651543	1.24e-37	0	-1.07214	0.000271518	2.68e-34	2.83e-13	-0.645535
UBE2C	CPNE1	-0.466451	1e-06	0.650877	1.56e-37	0	-1.11733	3.1e-05	3.06e-34	2.83e-13	-0.71665
GEMIN5	CDT1	-0.46459	1.12e-06	0.65038	1.84e-37	0	-1.11497	3.37e-05	4.55e-34	2.83e-13	-0.714337
TOMM34	AAR2	-0.416802	1.61e-05	0.648661	3.28e-37	0	-1.06546	0.00032401	8.22e-34	2.83e-13	-0.642557
GEMIN5	CCNF	-0.535806	9.22e-09	0.64605	7.84e-37	0	-1.18186	5.53e-07	1.7e-33	2.83e-13	-0.829356
UBE2C	PFDN2	-0.418326	1.48e-05	0.644926	1.14e-36	0	-1.06325	0.000298571	2.25e-33	2.83e-13	-0.648641
NCAPH	SSB	-0.405989	2.78e-05	0.64494	1.13e-36	0	-1.05093	0.000498284	2.25e-33	2.83e-13	-0.629498
PFDN2	TROAP	-0.560552	1.32e-09	0.64368	1.72e-36	0	-1.20423	1.03e-07	3.25e-33	2.83e-13	-0.870855
PFDN2	KNSTRN	-0.492889	1.89e-07	0.642407	2.61e-36	0	-1.1353	7.44e-06	4.85e-33	2.83e-13	-0.767254
SKA3	MRPL57	-0.476124	5.53e-07	0.640413	5e-36	0	-1.11654	1.81e-05	8.05e-33	2.83e-13	-0.743464
GTF2F2	PROSER1	-0.488125	2.58e-07	0.639377	6.99e-36	0	-1.1275	9.48e-06	1.06e-32	2.83e-13	-0.763438
STK3	ATAD2	-0.426031	9.9e-06	0.639168	7.48e-36	0	-1.0652	0.00020968	1.06e-32	2.83e-13	-0.666539
PFDN2	BIRC5	-0.468995	8.58e-07	0.637954	1.11e-35	0	-1.10695	2.63e-05	1.89e-32	2.83e-13	-0.735154
BUB1B	GEMIN5	-0.425191	1.04e-05	0.636408	1.82e-35	0	-1.0616	0.000225502	3.16e-32	2.83e-13	-0.66811
YDJC	CIRH1A	-0.444104	3.69e-06	0.634912	2.93e-35	0	-1.07902	9.39e-05	4.36e-32	2.83e-13	-0.699474
TPX2	TMEM185B	-0.420654	1.31e-05	0.634614	3.23e-35	0	-1.05527	0.000271518	5.15e-32	2.83e-13	-0.662851
PFDN2	HJURP	-0.519616	3.03e-08	0.634751	3.09e-35	0	-1.15437	1.5e-06	5.15e-32	2.83e-13	-0.818614
PRC1	PFDN2	-0.417066	1.58e-05	0.632366	6.58e-35	0	-1.04943	0.00032191	1.07e-31	2.83e-13	-0.659532
NUF2	PSMD4	-0.561812	1.19e-09	0.631877	7.68e-35	0	-1.19369	9.48e-08	1.27e-31	2.83e-13	-0.889117
UBE2C	AAR2	-0.49571	1.57e-07	0.630736	1.1e-34	0	-1.12645	6.33e-06	1.51e-31	2.83e-13	-0.785923
RECQL4	TSR1	-0.422982	1.16e-05	0.630906	1.04e-34	0	-1.05389	0.000248833	1.51e-31	2.83e-13	-0.670437
MYBL2	PFDN2	-0.592271	8.55e-11	0.630566	1.16e-34	0	-1.22284	9.58e-09	1.83e-31	2.83e-13	-0.939269
TPD52L2	STAU1	-0.559544	1.43e-09	0.630114	1.34e-34	0	-1.18966	1.14e-07	1.88e-31	2.83e-13	-0.888005
PFDN2	KIF18B	-0.481932	3.84e-07	0.629836	1.46e-34	0	-1.11177	1.37e-05	2.24e-31	2.83e-13	-0.765171
PSMC3IP	ESPL1	-0.419658	1.39e-05	0.628729	2.06e-34	0	-1.04839	0.000284419	3.01e-31	2.83e-13	-0.66747
PFDN2	KIF2C	-0.505731	8e-08	0.628403	2.28e-34	0	-1.13413	3.66e-06	3.16e-31	2.83e-13	-0.804786
PDRG1	RPN2	-0.406097	2.76e-05	0.626876	3.66e-34	0	-1.03297	0.000498284	5.11e-31	2.83e-13	-0.64781
PFDN2	AUNIP	-0.535206	9.65e-09	0.626448	4.17e-34	0	-1.16165	5.53e-07	5.31e-31	2.83e-13	-0.854349
RECQL4	EXOSC2	-0.513015	4.83e-08	0.625815	5.07e-34	0	-1.13883	2.33e-06	6.79e-31	2.83e-13	-0.819756
PCBD1	DDX21	-0.462562	1.26e-06	0.625598	5.42e-34	0	-1.08816	3.7e-05	7.77e-31	2.83e-13	-0.739392
PFDN2	ATAD2	-0.46369	1.18e-06	0.625483	5.62e-34	0	-1.08917	3.54e-05	7.77e-31	2.83e-13	-0.741332
KIFC1	MRPL9	-0.532505	1.18e-08	0.624332	8e-34	0	-1.15684	6.87e-07	9.69e-31	2.83e-13	-0.85292
STAU1	PSMA7	-0.473363	6.57e-07	0.623835	9.32e-34	0	-1.0972	2.14e-05	1.2e-30	2.83e-13	-0.758795
TPX2	PFDN2	-0.498302	1.32e-07	0.623737	9.6e-34	0	-1.12204	5.45e-06	1.28e-30	2.83e-13	-0.798898
CHTF18	RNPS1	-0.434323	6.34e-06	0.623583	1.01e-33	0	-1.05791	0.000148447	1.47e-30	2.83e-13	-0.696497
RPL8	AZIN1	-0.413825	1.87e-05	0.622427	1.43e-33	0	-1.03625	0.000363906	1.77e-30	2.83e-13	-0.664857
PFDN2	TOP2A	-0.473639	6.46e-07	0.622517	1.39e-33	0	-1.09616	2.06e-05	1.77e-30	2.83e-13	-0.760845
SKA3	SSB	-0.449193	2.76e-06	0.621271	2.03e-33	0	-1.07046	7.36e-05	2.44e-30	2.83e-13	-0.723022
UBE2C	ADNP	-0.403432	3.16e-05	0.621096	2.14e-33	0	-1.02453	0.000573197	2.97e-30	2.83e-13	-0.649549
UBE2M	CDC6	-0.40384	3.09e-05	0.621073	2.16e-33	0	-1.02491	0.000560814	2.97e-30	2.83e-13	-0.65023
C1orf109	CDCA8	-0.435692	5.88e-06	0.620411	2.64e-33	0	-1.0561	0.000142098	3.13e-30	2.83e-13	-0.702263
AAR2	KIF3B	-0.444908	3.52e-06	0.619811	3.16e-33	0	-1.06472	8.78e-05	3.8e-30	2.83e-13	-0.717813
PFDN2	CCNB2	-0.513507	4.67e-08	0.619459	3.52e-33	0	-1.13297	2.28e-06	3.8e-30	2.83e-13	-0.828961
CPNE1	TPX2	-0.47808	4.9e-07	0.618721	4.39e-33	0	-1.0968	1.7e-05	5.16e-30	2.83e-13	-0.772691
STK3	AZIN1	-0.504026	8.99e-08	0.618458	4.75e-33	0	-1.12248	3.93e-06	5.16e-30	2.83e-13	-0.814973
SHMT2	TSR1	-0.411161	2.14e-05	0.61905	3.98e-33	0	-1.03021	0.000413431	5.16e-30	2.83e-13	-0.66418
RIOK1	SKA3	-0.440612	4.48e-06	0.617802	5.78e-33	0	-1.05841	0.00010941	7.3e-30	2.83e-13	-0.713194
PTTG3P	GEMIN5	-0.402232	3.35e-05	0.616688	8.07e-33	0	-1.01892	0.000594819	8.43e-30	2.83e-13	-0.652246
EZH2	ABCF2	-0.55574	1.95e-09	0.615804	1.05e-32	0	-1.17154	1.45e-07	1.14e-29	2.83e-13	-0.902462
RAD54B	MTPAP	-0.428275	8.79e-06	0.615714	1.08e-32	0	-1.04399	0.000190164	1.14e-29	2.83e-13	-0.695574
PRPF31	CDT1	-0.422022	1.22e-05	0.615852	1.03e-32	0	-1.03787	0.00025759	1.14e-29	2.83e-13	-0.685266
TIMM44	CDT1	-0.438584	5.02e-06	0.615385	1.19e-32	0	-1.05397	0.000120211	1.2e-29	2.83e-13	-0.712698
MYBL2	MRPL9	-0.531281	1.29e-08	0.61514	1.28e-32	0	-1.14642	7.39e-07	1.34e-29	2.83e-13	-0.863675
MRPL9	AUNIP	-0.490849	2.16e-07	0.615058	1.31e-32	0	-1.10591	8.28e-06	1.34e-29	2.83e-13	-0.798053
MYBL2	CPNE1	-0.430543	7.78e-06	0.614773	1.42e-32	0	-1.04532	0.000174885	1.56e-29	2.83e-13	-0.700328
TTK	MRPL9	-0.400684	3.61e-05	0.614629	1.49e-32	0	-1.01531	0.000636758	1.56e-29	2.83e-13	-0.651912
AAR2	RPN2	-0.48024	4.27e-07	0.614354	1.61e-32	0	-1.09459	1.53e-05	1.84e-29	2.83e-13	-0.781699
PUF60	AZIN1	-0.484848	3.19e-07	0.612746	2.59e-32	0	-1.09759	1.15e-05	2.83e-29	2.83e-13	-0.791272
NCAPH	PFDN2	-0.501122	1.09e-07	0.612625	2.69e-32	0	-1.11375	4.63e-06	2.83e-29	2.83e-13	-0.817992
RAD54L	ILF3	-0.424398	1.08e-05	0.611303	3.96e-32	0	-1.0357	0.000229709	4.08e-29	2.83e-13	-0.694252
RAD54L	TMEM194A	-0.417582	1.54e-05	0.610799	4.58e-32	0	-1.02838	0.000309926	4.23e-29	2.83e-13	-0.683665
ZNF232	GEMIN4	-0.520468	2.85e-08	0.610297	5.31e-32	0	-1.13076	1.49e-06	5.55e-29	2.83e-13	-0.852812
TOPBP1	ISY1	-0.472835	6.78e-07	0.609945	5.88e-32	0	-1.08278	2.2e-05	6.21e-29	2.83e-13	-0.775209
FMOD	CYBRD1	-0.479712	4.42e-07	0.609821	6.1e-32	0	-1.08953	1.53e-05	6.21e-29	2.83e-13	-0.786644
ABCF2	CDT1	-0.493549	1.81e-07	0.609033	7.66e-32	0	-1.10258	7.18e-06	6.48e-29	2.83e-13	-0.810381
TMTC4	IPO5	-0.472175	7.06e-07	0.608761	8.29e-32	0	-1.08094	2.31e-05	7.88e-29	2.83e-13	-0.775634
PSMD2	TOPBP1	-0.421974	1.23e-05	0.608343	9.36e-32	0	-1.03032	0.00025759	8.79e-29	2.83e-13	-0.693645
CPNE1	CSNK2A1	-0.493273	1.85e-07	0.608043	1.02e-31	0	-1.10132	7.44e-06	9.03e-29	2.83e-13	-0.811247
IPO5	TFDP1	-0.411701	2.09e-05	0.60783	1.09e-31	0	-1.01953	0.000395047	1.07e-28	2.83e-13	-0.677329
TROAP	MRPL9	-0.432235	7.1e-06	0.60742	1.22e-31	0	-1.03965	0.00016307	1.18e-28	2.83e-13	-0.711592
PSMC3IP	NUSAP1	-0.409121	2.38e-05	0.607421	1.22e-31	0	-1.01654	0.000446176	1.18e-28	2.83e-13	-0.673538
AAR2	PLAGL2	-0.40252	3.3e-05	0.60556	2.09e-31	0	-1.00808	0.000586309	1.86e-28	2.83e-13	-0.664707
GEMIN5	CDC25A	-0.477768	4.99e-07	0.606029	1.82e-31	0	-1.0838	1.71e-05	1.86e-28	2.83e-13	-0.788358
PFDN2	RAD54B	-0.476172	5.52e-07	0.605009	2.44e-31	0	-1.08118	1.81e-05	2.15e-28	2.83e-13	-0.787048
PFDN2	DTYMK	-0.4842	3.32e-07	0.604115	3.15e-31	0	-1.08832	1.23e-05	2.81e-28	2.83e-13	-0.801504
GEMIN5	BIRC5	-0.412985	1.95e-05	0.603675	3.57e-31	0	-1.01666	0.000380231	3.46e-28	2.83e-13	-0.684119
TPD52L2	UBE2C	-0.440324	4.55e-06	0.602395	5.14e-31	0	-1.04272	0.000110971	4.37e-28	2.83e-13	-0.730956
CENPF	PSMD4	-0.530393	1.38e-08	0.602658	4.77e-31	0	-1.13305	7.69e-07	4.37e-28	2.83e-13	-0.880089
SIGMAR1	ARHGEF39	-0.400084	3.72e-05	0.602328	5.24e-31	0	-1.00241	0.000652209	4.37e-28	2.83e-13	-0.664229
CTSO	PSMA7	0.468887	8.64e-07	-0.602269	5.33e-31	0	1.07116	2.63e-05	4.65e-28	2.83e-13	-0.778534
KIFC1	ILKAP	-0.554323	2.19e-09	0.602094	5.6e-31	0	-1.15642	1.6e-07	4.65e-28	2.83e-13	-0.920659
TPD52L2	TOMM34	-0.515836	3.96e-08	0.601492	6.64e-31	0	-1.11733	1.91e-06	5.55e-28	2.83e-13	-0.857593
PFDN2	CDCA5	-0.430351	7.86e-06	0.60097	7.69e-31	0	-1.03132	0.000174885	6.73e-28	2.83e-13	-0.716094
SSB	CDC25A	-0.443096	3.9e-06	0.600743	8.2e-31	0	-1.04384	9.57e-05	7.34e-28	2.83e-13	-0.737581
BMS1	CCNF	-0.432091	7.16e-06	0.600372	9.1e-31	0	-1.03246	0.00016475	7.61e-28	2.83e-13	-0.719706
KIFC1	PFDN2	-0.630039	2.17e-12	0.599721	1.09e-30	0	-1.22976	3.8e-10	9.44e-28	2.83e-13	-1.05055
PYCRL	C8orf33	-0.418674	1.46e-05	0.599585	1.14e-30	0	-1.01826	0.000293086	1.03e-27	2.83e-13	-0.698273
IPO5	DIAPH3	-0.467927	9.16e-07	0.599443	1.18e-30	0	-1.06737	2.83e-05	1.03e-27	2.83e-13	-0.780603
CENPE	PFDN2	-0.444584	3.59e-06	0.599211	1.26e-30	0	-1.0438	9.39e-05	1.09e-27	2.83e-13	-0.74195
KIF18B	GEMIN5	-0.407321	2.6e-05	0.598934	1.36e-30	0	-1.00625	0.00047931	1.09e-27	2.83e-13	-0.680076
HDC	FCER1A	-0.452289	2.31e-06	0.598302	1.63e-30	0	-1.05059	6.26e-05	1.32e-27	2.83e-13	-0.755955
BUB1B	MTPAP	-0.425251	1.03e-05	0.597855	1.84e-30	0	-1.02311	0.000225502	1.5e-27	2.83e-13	-0.711294
AHSA1	GEMIN4	-0.418314	1.49e-05	0.597537	2.01e-30	0	-1.01585	0.000298571	1.68e-27	2.83e-13	-0.700064
PFDN2	MTFR2	-0.48252	3.7e-07	0.597036	2.31e-30	0	-1.07956	1.29e-05	1.74e-27	2.83e-13	-0.808194
UHRF1	GEMIN5	-0.40276	3.26e-05	0.596865	2.43e-30	0	-0.999625	0.000586309	1.74e-27	2.83e-13	-0.674793
NIF3L1	SSB	-0.462334	1.28e-06	0.596644	2.58e-30	0	-1.05898	3.74e-05	2.03e-27	2.83e-13	-0.774891
GMNN	PSMC3IP	-0.431599	7.35e-06	0.596308	2.83e-30	0	-1.02791	0.000171363	2.11e-27	2.83e-13	-0.723786
TSR1	TDP1	-0.433111	6.77e-06	0.596305	2.84e-30	0	-1.02942	0.000157054	2.11e-27	2.83e-13	-0.726325
NCAPH	GEMIN5	-0.419958	1.36e-05	0.59606	3.03e-30	0	-1.01602	0.00027543	2.21e-27	2.83e-13	-0.704556
GEMIN5	GEMIN4	-0.494173	1.74e-07	0.595694	3.36e-30	0	-1.08987	6.92e-06	2.38e-27	2.83e-13	-0.829576
ITPA	ESF1	-0.511455	5.39e-08	0.595613	3.43e-30	0	-1.10707	2.62e-06	2.59e-27	2.83e-13	-0.858704
MED30	FAM91A1	-0.406877	2.66e-05	0.595419	3.62e-30	0	-1.0023	0.000498284	2.7e-27	2.83e-13	-0.683346
PFDN2	KIF4A	-0.464446	1.13e-06	0.594696	4.42e-30	0	-1.05914	3.37e-05	2.96e-27	2.83e-13	-0.780981
C1orf35	MYO19	-0.467735	9.27e-07	0.594984	4.09e-30	0	-1.06272	2.83e-05	2.96e-27	2.83e-13	-0.786131
C1orf43	MRPL9	-0.44246	4.04e-06	0.594899	4.18e-30	0	-1.03736	0.000102033	2.96e-27	2.83e-13	-0.743757
BMS1	POC1A	-0.498854	1.27e-07	0.594395	4.81e-30	0	-1.09325	5.15e-06	3.45e-27	2.83e-13	-0.839264
PUF60	MTFR1	-0.498614	1.3e-07	0.594441	4.75e-30	0	-1.09305	5.45e-06	3.45e-27	2.83e-13	-0.838795
PRIM1	SSB	-0.403746	3.11e-05	0.594236	5.02e-30	0	-0.997982	0.000560814	3.61e-27	2.83e-13	-0.679436
AHCY	NXT1	-0.438596	5.01e-06	0.59409	5.23e-30	0	-1.03269	0.000120211	3.86e-27	2.83e-13	-0.738265
GMNN	SSB	-0.517648	3.49e-08	0.594209	5.06e-30	0	-1.11186	1.74e-06	3.86e-27	2.83e-13	-0.871154
CENPF	AHCTF1	-0.500678	1.13e-07	0.594107	5.2e-30	0	-1.09479	4.79e-06	3.86e-27	2.83e-13	-0.84274
TTK	PFDN2	-0.590843	9.73e-11	0.593175	6.72e-30	0	-1.18402	1.07e-08	4.67e-27	2.83e-13	-0.996069
TSEN34	MCM10	-0.465263	1.08e-06	0.593336	6.43e-30	0	-1.0586	3.37e-05	4.67e-27	2.83e-13	-0.784146
MTPAP	NDC1	-0.408473	2.45e-05	0.593531	6.1e-30	0	-1.002	0.000454211	4.67e-27	2.83e-13	-0.688208
TROAP	TMEM194A	-0.419202	1.42e-05	0.592775	7.5e-30	0	-1.01198	0.000290229	5.05e-27	2.83e-13	-0.707186
AAR2	CSNK2A1	-0.560636	1.31e-09	0.59241	8.29e-30	0	-1.15305	1.03e-07	5.67e-27	2.83e-13	-0.946365
SLC25A39	EXOSC2	-0.439064	4.88e-06	0.592303	8.54e-30	0	-1.03137	0.000120211	5.67e-27	2.83e-13	-0.741283
YDJC	TSR1	-0.546571	4.04e-09	0.592206	8.77e-30	0	-1.13878	2.79e-07	6e-27	2.83e-13	-0.92294
CENPJ	DIAPH3	-0.42045	1.33e-05	0.591861	9.63e-30	0	-1.01231	0.00027254	7.12e-27	2.83e-13	-0.710386
RAD54L	SART3	-0.43952	4.76e-06	0.591051	1.2e-29	0	-1.03057	0.000115953	8.58e-27	2.83e-13	-0.743624
HPRT1	RBMX2	-0.458302	1.63e-06	0.590919	1.25e-29	0	-1.04922	4.77e-05	9.4e-27	2.83e-13	-0.775574
PFDN2	KIF23	-0.410009	2.27e-05	0.59063	1.35e-29	0	-1.00064	0.000433573	1.05e-26	2.83e-13	-0.69419
BORA	IPO5	-0.573225	4.58e-10	0.590459	1.41e-29	0	-1.16368	4.03e-08	1.05e-26	2.83e-13	-0.970812
DLGAP5	ZNF232	-0.459934	1.48e-06	0.590221	1.51e-29	0	-1.05016	4.22e-05	1.06e-26	2.83e-13	-0.779257
SPAG5	PSMD4	-0.591407	9.25e-11	0.589798	1.69e-29	0	-1.1812	1.02e-08	1.17e-26	2.83e-13	-1.00273
ZNF639	ECT2	-0.482736	3.65e-07	0.589858	1.66e-29	0	-1.07259	1.26e-05	1.17e-26	2.83e-13	-0.818394
RAD54L	GEMIN5	-0.564944	9.19e-10	0.589437	1.86e-29	0	-1.15438	7.57e-08	1.31e-26	2.83e-13	-0.958448
EXOSC2	PAPLN	0.442292	4.08e-06	-0.58935	1.91e-29	0	1.03164	0.000102033	1.31e-26	2.83e-13	-0.750475
KNSTRN	GEMIN5	-0.41961	1.39e-05	0.588998	2.1e-29	0	-1.00861	0.000284419	1.38e-26	2.83e-13	-0.712414
SSB	C16orf45	0.472607	6.88e-07	-0.588326	2.52e-29	0	1.06093	2.22e-05	1.69e-26	2.83e-13	-0.803309
STX12	ATAD2	0.425695	1.01e-05	-0.588458	2.43e-29	0	1.01415	0.000219338	1.69e-26	2.83e-13	-0.723407
RPL35	DDX31	-0.416178	1.66e-05	0.588005	2.74e-29	0	-1.00418	0.000331585	1.7e-26	2.83e-13	-0.707779
UHRF1	TIMM44	-0.501614	1.06e-07	0.588	2.75e-29	0	-1.08961	4.53e-06	1.7e-26	2.83e-13	-0.853085
UBE2T	PSMD4	-0.458518	1.61e-06	0.587797	2.9e-29	0	-1.04632	4.5e-05	1.89e-26	2.83e-13	-0.780061
LPAR1	SLC16A7	-0.648233	3.08e-13	0.587778	2.92e-29	0	-1.23601	7.45e-11	1.89e-26	2.83e-13	-1.10285
C16orf59	PRPF4	-0.444836	3.54e-06	0.587256	3.36e-29	0	-1.03209	8.78e-05	2.17e-26	2.83e-13	-0.757483
PSMD4	KIF14	-0.563408	1.04e-09	0.587092	3.51e-29	0	-1.1505	8.32e-08	2.17e-26	2.83e-13	-0.95966
GEMIN5	KIF2C	-0.412385	2.01e-05	0.586313	4.32e-29	0	-0.998698	0.000393368	3.02e-26	2.83e-13	-0.703353
TMEM194A	AUNIP	-0.423018	1.16e-05	0.586181	4.48e-29	0	-1.0092	0.000248833	3.05e-26	2.83e-13	-0.721651
GPSM2	DIAPH3	-0.455818	1.88e-06	0.586119	4.55e-29	0	-1.04194	5.41e-05	3.05e-26	2.83e-13	-0.777688
NCAPH	ANKRD39	-0.405641	2.83e-05	0.585504	5.37e-29	0	-0.991145	0.000516183	3.17e-26	2.83e-13	-0.692805
AHCY	CPNE1	-0.589979	1.05e-10	0.585328	5.62e-29	0	-1.17531	1.11e-08	3.59e-26	2.83e-13	-1.00795
GEMIN5	YDJC	-0.556724	1.8e-09	0.585263	5.72e-29	0	-1.14199	1.34e-07	3.59e-26	2.83e-13	-0.951237
CDCA5	MALSU1	-0.403348	3.17e-05	0.585059	6.04e-29	0	-0.988407	0.000573197	3.96e-26	2.83e-13	-0.689415
DTYMK	MRPL9	-0.446169	3.28e-06	0.585083	6e-29	0	-1.03125	8.43e-05	3.96e-26	2.83e-13	-0.762573
ANP32B	NCBP1	-0.506235	7.73e-08	0.585021	6.1e-29	0	-1.09126	3.43e-06	3.96e-26	2.83e-13	-0.865327
BMS1	CLSPN	-0.40378	3.1e-05	0.584465	7.08e-29	0	-0.988246	0.000560814	4.44e-26	2.83e-13	-0.690854
POLR2H	GMPS	-0.411701	2.09e-05	0.583961	8.09e-29	0	-0.995662	0.000395047	4.96e-26	2.83e-13	-0.705015
ILKAP	AUNIP	-0.45781	1.68e-06	0.584031	7.95e-29	0	-1.04184	4.77e-05	4.96e-26	2.83e-13	-0.783879
CENPA	ILKAP	-0.467111	9.62e-07	0.583389	9.42e-29	0	-1.0505	2.99e-05	5.71e-26	2.83e-13	-0.800685
PFDN2	SLC25A39	-0.461002	1.39e-06	0.583488	9.18e-29	0	-1.04449	4.08e-05	5.71e-26	2.83e-13	-0.79008
PFDN2	CREBRF	0.553603	2.32e-09	-0.583687	8.71e-29	0	1.13729	1.68e-07	5.71e-26	2.83e-13	-0.948459
TIMM44	DTL	-0.427147	9.33e-06	0.58372	8.63e-29	0	-1.01087	0.000207842	5.71e-26	2.83e-13	-0.731767
CDC45	PFDN2	-0.438764	4.97e-06	0.582966	1.05e-28	0	-1.02173	0.000120211	6.32e-26	2.83e-13	-0.75264
C16orf59	PA2G4	-0.461626	1.34e-06	0.582892	1.07e-28	0	-1.04452	3.85e-05	6.32e-26	2.83e-13	-0.791959
BUB1	TSR1	-0.427531	9.14e-06	0.582918	1.07e-28	0	-1.01045	0.000202529	6.32e-26	2.83e-13	-0.733433
ITPA	ZNF343	-0.518332	3.32e-08	0.582806	1.1e-28	0	-1.10114	1.69e-06	6.64e-26	2.83e-13	-0.889373
RBMX2	NSDHL	-0.444824	3.54e-06	0.582874	1.08e-28	0	-1.0277	8.78e-05	6.64e-26	2.83e-13	-0.763157
PRIM1	DDX20	-0.435501	5.94e-06	0.582513	1.19e-28	0	-1.01801	0.000142098	7.12e-26	2.83e-13	-0.747625
RAI2	EXOSC2	0.481992	3.83e-07	-0.58249	1.2e-28	0	1.06448	1.37e-05	7.12e-26	2.83e-13	-0.827469
EMC6	TSR1	-0.409781	2.3e-05	0.582273	1.27e-28	0	-0.992054	0.000433573	7.99e-26	2.83e-13	-0.703761
TSR1	MRPL44	-0.437804	5.24e-06	0.58198	1.37e-28	0	-1.01978	0.000122638	8.14e-26	2.83e-13	-0.752266
ILF3	CLSPN	-0.417714	1.53e-05	0.581833	1.42e-28	0	-0.999546	0.000309926	8.73e-26	2.83e-13	-0.717928
RPL8	MTFR1	-0.599448	4.41e-11	0.581696	1.47e-28	0	-1.18114	5.38e-09	9.63e-26	2.83e-13	-1.03052
KIFC1	RIOK1	-0.573333	4.54e-10	0.581594	1.51e-28	0	-1.15493	3.98e-08	9.63e-26	2.83e-13	-0.985796
NXT1	ANKEF1	-0.411461	2.11e-05	0.581536	1.54e-28	0	-0.992997	0.000411888	9.63e-26	2.83e-13	-0.707542
CKS2	TIMM44	-0.438608	5.01e-06	0.581279	1.65e-28	0	-1.01989	0.000120211	9.98e-26	2.83e-13	-0.754556
KIFC1	GPSM2	-0.467243	9.55e-07	0.580626	1.95e-28	0	-1.04787	2.99e-05	1.11e-25	2.83e-13	-0.804722
C1orf109	KIF2C	-0.409265	2.36e-05	0.580715	1.91e-28	0	-0.98998	0.000436789	1.11e-25	2.83e-13	-0.70476
C1orf35	CENPF	-0.40294	3.23e-05	0.580675	1.93e-28	0	-0.983615	0.000582819	1.11e-25	2.83e-13	-0.693917
YDJC	LYAR	-0.418374	1.48e-05	0.58119	1.68e-28	0	-0.999564	0.000298571	1.11e-25	2.83e-13	-0.719857
TIMM44	MRPS12	-0.46357	1.19e-06	0.580872	1.83e-28	0	-1.04444	3.55e-05	1.11e-25	2.83e-13	-0.79806
TIMM44	MKI67	-0.453561	2.15e-06	0.580644	1.94e-28	0	-1.03421	5.77e-05	1.11e-25	2.83e-13	-0.781135
TIMM44	ESCO2	-0.442364	4.06e-06	0.580751	1.89e-28	0	-1.02312	0.000102033	1.11e-25	2.83e-13	-0.761711
TOMM34	TMEM185B	-0.410753	2.19e-05	0.580354	2.1e-28	0	-0.991107	0.000413431	1.17e-25	2.83e-13	-0.707763
RAD54L	TSR1	-0.41679	1.61e-05	0.580505	2.02e-28	0	-0.997295	0.00032401	1.17e-25	2.83e-13	-0.717978
ZNF232	CCNA2	-0.42195	1.23e-05	0.580124	2.23e-28	0	-1.00207	0.00025759	1.17e-25	2.83e-13	-0.727345
CENPA	RSRC1	-0.402736	3.27e-05	0.579893	2.37e-28	0	-0.982629	0.000586309	1.33e-25	2.83e-13	-0.694501
CCDC59	E2F7	-0.418998	1.43e-05	0.579753	2.46e-28	0	-0.998751	0.000293086	1.47e-25	2.83e-13	-0.722718
PFDN2	NEK2	-0.408041	2.51e-05	0.579139	2.88e-28	0	-0.98718	0.000465964	1.48e-25	2.83e-13	-0.704564
KIF18B	YEATS2	-0.45865	1.59e-06	0.579475	2.64e-28	0	-1.03812	4.5e-05	1.48e-25	2.83e-13	-0.791492
PSMC3IP	YPEL5	0.460006	1.47e-06	-0.579566	2.58e-28	0	1.03957	4.22e-05	1.48e-25	2.83e-13	-0.793708
ESF1	STK35	-0.432883	6.85e-06	0.579708	2.49e-28	0	-1.01259	0.000157054	1.48e-25	2.83e-13	-0.746727
UBE2C	TCFL5	-0.505239	8.28e-08	0.578973	3.01e-28	0	-1.08421	3.67e-06	1.77e-25	2.83e-13	-0.872646
P2RY14	PFDN2	0.629055	2.41e-12	-0.578515	3.4e-28	0	1.20757	4.38e-10	1.77e-25	2.83e-13	-1.08736
HMGB3P1	UBL4A	-0.407885	2.53e-05	0.578756	3.19e-28	0	-0.986641	0.00047931	1.77e-25	2.83e-13	-0.704762
PFDN2	POLQ	-0.498986	1.26e-07	0.578651	3.28e-28	0	-1.07764	5.15e-06	1.77e-25	2.83e-13	-0.862326
ZNF232	CDCA2	-0.457858	1.67e-06	0.578707	3.23e-28	0	-1.03656	4.77e-05	1.77e-25	2.83e-13	-0.791174
C16orf59	GEMIN5	-0.495158	1.63e-07	0.578698	3.24e-28	0	-1.07386	6.55e-06	1.77e-25	2.83e-13	-0.855641
C16orf45	EXOSC2	0.405653	2.83e-05	-0.57841	3.49e-28	0	0.984063	0.000516183	1.77e-25	2.83e-13	-0.701323
FAM122B	CXorf56	-0.41859	1.46e-05	0.578453	3.45e-28	0	-0.997043	0.000293086	1.77e-25	2.83e-13	-0.723637
EZH2	TMEM201	-0.400696	3.61e-05	0.578361	3.54e-28	0	-0.979057	0.000636758	2.14e-25	2.83e-13	-0.692814
TSR1	YPEL5	0.481368	3.98e-07	-0.57807	3.81e-28	0	1.05944	1.39e-05	2.15e-25	2.83e-13	-0.832715
MYBL2	AAR2	-0.609553	1.69e-11	0.57766	4.24e-28	0	-1.18721	2.37e-09	2.47e-25	2.83e-13	-1.05521
ASF1B	TIMM44	-0.457918	1.67e-06	0.577571	4.34e-28	0	-1.03549	4.77e-05	2.47e-25	2.83e-13	-0.792834
MAF	ST3GAL6	-0.571953	5.1e-10	0.577803	4.09e-28	0	-1.14976	4.55e-08	2.47e-25	2.83e-13	-0.989875
YPEL5	LYAR	0.408317	2.47e-05	-0.577096	4.91e-28	0	0.985413	0.000465964	2.59e-25	2.83e-13	-0.707537
TTK	TSR1	-0.441356	4.3e-06	0.57649	5.75e-28	0	-1.01785	0.000104144	3.1e-25	2.83e-13	-0.765592
BANF1	YDJC	-0.405004	2.92e-05	0.576618	5.56e-28	0	-0.981622	0.00052525	3.1e-25	2.83e-13	-0.702379
GEMIN5	TICRR	-0.553015	2.43e-09	0.576685	5.46e-28	0	-1.1297	1.73e-07	3.1e-25	2.83e-13	-0.958955
AFF3	PSMC3IP	0.447369	3.06e-06	-0.576826	5.27e-28	0	1.02419	8.09e-05	3.1e-25	2.83e-13	-0.77557
PDK4	MYRIP	-0.465911	1.03e-06	0.576698	5.45e-28	0	-1.04261	3.14e-05	3.1e-25	2.83e-13	-0.807894
CSNK2A1	ZNF343	-0.450765	2.52e-06	0.576223	6.16e-28	0	-1.02699	6.8e-05	3.31e-25	2.83e-13	-0.782276
PFDN2	IQGAP3	-0.517576	3.5e-08	0.575605	7.23e-28	0	-1.09318	1.77e-06	3.84e-25	2.83e-13	-0.899186
SKA3	MDC1	-0.40366	3.12e-05	0.575608	7.22e-28	0	-0.979269	0.000560814	3.84e-25	2.83e-13	-0.701276
EARS2	COQ7	-0.526397	1.85e-08	0.575749	6.96e-28	0	-1.10215	9.94e-07	3.84e-25	2.83e-13	-0.914282
NARS2	MTPAP	-0.431719	7.3e-06	0.575006	8.43e-28	0	-1.00673	0.000165986	4.55e-25	2.83e-13	-0.750808
CTSO	PRKACB	-0.476796	5.31e-07	0.574587	9.39e-28	0	-1.05138	1.78e-05	5.31e-25	2.83e-13	-0.829805
ADH1B	PSMC3IP	0.517492	3.52e-08	-0.574509	9.58e-28	0	1.092	1.77e-06	5.31e-25	2.83e-13	-0.900754
UBE2C	PSMD4	-0.505155	8.33e-08	0.573447	1.26e-27	0	-1.0786	3.67e-06	6.1e-25	2.83e-13	-0.880908
TTK	ILKAP	-0.434995	6.11e-06	0.573543	1.23e-27	0	-1.00854	0.000142098	6.1e-25	2.83e-13	-0.758436
UBL4A	FAM122B	-0.400912	3.57e-05	0.573293	1.31e-27	0	-0.974205	0.000629445	6.1e-25	2.83e-13	-0.699315
OIP5	PFDN2	-0.446265	3.26e-06	0.573114	1.37e-27	0	-1.01938	8.43e-05	7.03e-25	2.83e-13	-0.778666
PRPF4	DIAPH3	-0.413153	1.94e-05	0.573059	1.39e-27	0	-0.986213	0.000371734	7.03e-25	2.83e-13	-0.720961
TSR1	TUFM	-0.420882	1.3e-05	0.572957	1.43e-27	0	-0.993839	0.000269105	7.4e-25	2.83e-13	-0.734579
EZH2	ZNF232	-0.424074	1.1e-05	0.572762	1.5e-27	0	-0.996836	0.000232491	8.05e-25	2.83e-13	-0.740403
TTK	MTPAP	-0.468119	9.05e-07	0.572908	1.45e-27	0	-1.04103	2.83e-05	8.05e-25	2.83e-13	-0.817093
PRIM1	CIRH1A	-0.489212	2.41e-07	0.572443	1.63e-27	0	-1.06166	8.96e-06	8.05e-25	2.83e-13	-0.854605
KIFC1	TSR1	-0.527969	1.65e-08	0.572445	1.63e-27	0	-1.10041	9.28e-07	8.05e-25	2.83e-13	-0.922306
LIG1	UBE2M	-0.414317	1.82e-05	0.57236	1.66e-27	0	-0.986677	0.000351626	8.58e-25	2.83e-13	-0.723876
CTSO	MRPL9	0.500066	1.18e-07	-0.571577	2.03e-27	0	1.07164	4.93e-06	9.27e-25	2.83e-13	-0.874889
DLGAP5	GEMIN5	-0.419226	1.42e-05	0.571774	1.93e-27	0	-0.991	0.000290229	9.27e-25	2.83e-13	-0.733202
C16orf59	ILF3	-0.446169	3.28e-06	0.571683	1.98e-27	0	-1.01785	8.43e-05	9.27e-25	2.83e-13	-0.780447
GEMIN5	RECQL4	-0.527141	1.76e-08	0.57182	1.91e-27	0	-1.09896	9.53e-07	9.27e-25	2.83e-13	-0.921864
MDC1	TICRR	-0.440576	4.49e-06	0.571988	1.83e-27	0	-1.01256	0.00010941	9.27e-25	2.83e-13	-0.770254
TIMM44	CDCA2	-0.506955	7.36e-08	0.571949	1.85e-27	0	-1.0789	3.41e-06	9.27e-25	2.83e-13	-0.886364
CYBRD1	ARHGAP24	-0.494833	1.67e-07	0.57161	2.01e-27	0	-1.06644	6.57e-06	9.27e-25	2.83e-13	-0.865684
PSMD4	SGOL1	-0.459358	1.53e-06	0.571301	2.18e-27	0	-1.03066	4.4e-05	1.13e-24	2.83e-13	-0.804056
TOMM34	MRPL9	-0.519604	3.03e-08	0.571024	2.34e-27	0	-1.09063	1.52e-06	1.14e-24	2.83e-13	-0.909951
CHAF1B	INTS2	-0.459814	1.49e-06	0.571163	2.26e-27	0	-1.03098	4.4e-05	1.14e-24	2.83e-13	-0.805048
CPNE1	RPN2	-0.53517	9.67e-09	0.5711	2.29e-27	0	-1.10627	5.53e-07	1.14e-24	2.83e-13	-0.937086
C1orf109	AUNIP	-0.415206	1.74e-05	0.570995	2.35e-27	0	-0.986201	0.000344509	1.14e-24	2.83e-13	-0.727161
ABCA8	TSR1	0.431527	7.38e-06	-0.571167	2.25e-27	0	1.00269	0.000171363	1.14e-24	2.83e-13	-0.755518
IRAK1	CXorf56	-0.615938	9.06e-12	0.570865	2.43e-27	0	-1.1868	1.37e-09	1.14e-24	2.83e-13	-1.07895
KIFC1	TMEM194A	-0.459946	1.48e-06	0.570735	2.52e-27	0	-1.03068	4.22e-05	1.18e-24	2.83e-13	-0.805884
EZH2	CIRH1A	-0.42363	1.12e-05	0.570365	2.76e-27	0	-0.993995	0.000236609	1.39e-24	2.83e-13	-0.742736
HJURP	PSMD4	-0.509223	6.29e-08	0.57055	2.64e-27	0	-1.07977	2.86e-06	1.39e-24	2.83e-13	-0.892513
ZNF232	NCAPG	-0.424338	1.08e-05	0.570412	2.73e-27	0	-0.994751	0.000229709	1.39e-24	2.83e-13	-0.743916
ANP32B	SMC2	-0.483888	3.39e-07	0.570393	2.74e-27	0	-1.05428	1.23e-05	1.39e-24	2.83e-13	-0.848343
TIMM44	RRM2	-0.497102	1.43e-07	0.570534	2.65e-27	0	-1.06764	5.71e-06	1.39e-24	2.83e-13	-0.871292
PRPF31	RRM2	-0.487537	2.68e-07	0.570032	3.01e-27	0	-1.05757	1.01e-05	1.46e-24	2.83e-13	-0.85528
PSMC3IP	ASPM	-0.401428	3.48e-05	0.570197	2.88e-27	0	-0.971626	0.000627714	1.46e-24	2.83e-13	-0.704016
RSRC1	AUNIP	-0.550231	3.03e-09	0.570137	2.93e-27	0	-1.12037	2.15e-07	1.46e-24	2.83e-13	-0.965086
BARD1	TICRR	-0.413765	1.88e-05	0.570312	2.8e-27	0	-0.984077	0.000363906	1.46e-24	2.83e-13	-0.725507
AHCY	AAR2	-0.528473	1.59e-08	0.569728	3.25e-27	0	-1.0982	8.47e-07	1.48e-24	2.83e-13	-0.927589
CDC45	ABCF2	-0.468179	9.02e-07	0.569665	3.3e-27	0	-1.03784	2.82e-05	1.48e-24	2.83e-13	-0.821849
PFDN2	TXNIP	0.484104	3.34e-07	-0.569813	3.18e-27	0	1.05392	1.23e-05	1.48e-24	2.83e-13	-0.849585
SPAG5	CCL19	0.411245	2.13e-05	-0.569495	3.44e-27	0	0.98074	0.000413431	1.51e-24	2.83e-13	-0.722123
CPNE1	MCM8	-0.479196	4.57e-07	0.569271	3.64e-27	0	-1.04847	1.56e-05	1.79e-24	2.83e-13	-0.841772
SSB	CDT1	-0.413201	1.93e-05	0.569019	3.88e-27	0	-0.98222	0.000371734	1.79e-24	2.83e-13	-0.726165
TROAP	PSMD4	-0.431443	7.41e-06	0.568908	3.99e-27	0	-1.00035	0.000171363	2.02e-24	2.83e-13	-0.758371
TPD52L2	MYBL2	-0.612193	1.31e-11	0.568811	4.09e-27	0	-1.181	1.87e-09	2.05e-24	2.83e-13	-1.07627
GEMIN5	AUNIP	-0.4821	3.8e-07	0.568675	4.24e-27	0	-1.05078	1.37e-05	2.05e-24	2.83e-13	-0.84776
PSMD2	KIFC1	-0.525929	1.92e-08	0.568282	4.68e-27	0	-1.09421	1.05e-06	2.27e-24	2.83e-13	-0.925471
RHOBTB1	BUB1	0.40006	3.73e-05	-0.56856	4.36e-27	0	0.96862	0.000652209	2.27e-24	2.83e-13	-0.703637
NOB1	NAA15	-0.422466	1.2e-05	0.568382	4.56e-27	0	-0.990848	0.000256908	2.27e-24	2.83e-13	-0.743279
HNRNPU	NEK2	-0.411917	2.06e-05	0.568569	4.35e-27	0	-0.980486	0.000395047	2.27e-24	2.83e-13	-0.724481
STK3	CCNE2	-0.568137	7.04e-10	0.568295	4.66e-27	0	-1.13643	5.9e-08	2.27e-24	2.83e-13	-0.999721
C16orf45	GTF3C4	0.405377	2.87e-05	-0.568625	4.29e-27	0	0.974001	0.000516183	2.27e-24	2.83e-13	-0.712907
BLM	PFDN2	-0.451953	2.36e-06	0.568099	4.9e-27	0	-1.02005	6.26e-05	2.33e-24	2.83e-13	-0.795554
RAD54L	PHF19	-0.460606	1.42e-06	0.567934	5.1e-27	0	-1.02854	4.09e-05	2.46e-24	2.83e-13	-0.811021
TROAP	TSR1	-0.434587	6.25e-06	0.567901	5.15e-27	0	-1.00249	0.000143586	2.46e-24	2.83e-13	-0.765252
INTS2	EFTUD2	-0.467003	9.69e-07	0.567738	5.36e-27	0	-1.03474	2.99e-05	2.7e-24	2.83e-13	-0.822567
PUF60	FAM91A1	-0.547327	3.8e-09	0.567634	5.5e-27	0	-1.11496	2.57e-07	2.76e-24	2.83e-13	-0.964225
FASTKD5	ZNF343	-0.442088	4.13e-06	0.567274	6.03e-27	0	-1.00936	0.000102033	2.76e-24	2.83e-13	-0.77932
FANCA	CIRH1A	-0.405473	2.85e-05	0.567376	5.87e-27	0	-0.972848	0.000516183	2.76e-24	2.83e-13	-0.714646
FOXM1	PFDN2	-0.427579	9.12e-06	0.566857	6.69e-27	0	-0.994436	0.000202529	3.16e-24	2.83e-13	-0.754297
VRK1	SSB	-0.451845	2.37e-06	0.56695	6.54e-27	0	-1.0188	6.26e-05	3.16e-24	2.83e-13	-0.796975
PFDN2	TICRR	-0.612673	1.25e-11	0.566999	6.46e-27	0	-1.17967	1.8e-09	3.16e-24	2.83e-13	-1.08055
ZNF232	CCNB1	-0.411617	2.09e-05	0.566777	6.82e-27	0	-0.978395	0.000395047	3.16e-24	2.83e-13	-0.726241
TOP2A	PSMD4	-0.560036	1.38e-09	0.566692	6.97e-27	0	-1.12673	1.03e-07	3.16e-24	2.83e-13	-0.988255
MRPL9	CSNK2A1	-0.462466	1.27e-06	0.567031	6.4e-27	0	-1.0295	3.7e-05	3.16e-24	2.83e-13	-0.815593
GTF2F2	SKA3	-0.44006	4.62e-06	0.566646	7.05e-27	0	-1.00671	0.00011322	3.29e-24	2.83e-13	-0.776604
TONSL	TSR1	-0.446361	3.24e-06	0.566192	7.9e-27	0	-1.01255	8.43e-05	3.78e-24	2.83e-13	-0.788356
PFDN2	ASPM	-0.468455	8.87e-07	0.566027	8.24e-27	0	-1.03448	2.7e-05	3.81e-24	2.83e-13	-0.82762
C1orf35	DTL	-0.432799	6.89e-06	0.566145	8e-27	0	-0.998944	0.000157054	3.81e-24	2.83e-13	-0.764467
NCAPH	MALSU1	-0.405209	2.89e-05	0.565734	8.86e-27	0	-0.970942	0.00052525	4.13e-24	2.83e-13	-0.716253
PFDN2	CNTN4	0.436988	5.48e-06	-0.565722	8.89e-27	0	1.00271	0.000128758	4.13e-24	2.83e-13	-0.772443
TPI1	PEX5	-0.411953	2.06e-05	0.565975	8.34e-27	0	-0.977928	0.000393368	4.13e-24	2.83e-13	-0.727864
C16orf45	TSR1	0.557636	1.67e-09	-0.565909	8.48e-27	0	1.12354	1.27e-07	4.13e-24	2.83e-13	-0.985381
PRIM1	LYAR	-0.415867	1.69e-05	0.565715	8.9e-27	0	-0.981582	0.000344301	4.26e-24	2.83e-13	-0.735118
TOPBP1	RSRC1	-0.400984	3.56e-05	0.565382	9.67e-27	0	-0.966366	0.000627714	4.71e-24	2.83e-13	-0.709227
DTYMK	SSB	-0.527585	1.7e-08	0.565472	9.46e-27	0	-1.09306	9.28e-07	4.71e-24	2.83e-13	-0.933
ABCA8	ILF3	0.499226	1.24e-07	-0.56534	9.78e-27	0	1.06457	5.15e-06	4.71e-24	2.83e-13	-0.883055
TSR1	PSAT1	-0.455578	1.91e-06	0.565275	9.93e-27	0	-1.02085	5.41e-05	4.71e-24	2.83e-13	-0.805939
BZW2	MALSU1	-0.562328	1.14e-09	0.564899	1.09e-26	0	-1.12723	9.06e-08	5.01e-24	2.83e-13	-0.995449
TOMM34	RTFDC1	-0.541794	5.84e-09	0.564817	1.11e-26	0	-1.10661	3.68e-07	5.29e-24	2.83e-13	-0.959239
CDC20	PSMD4	-0.421542	1.26e-05	0.56437	1.24e-26	0	-0.985912	0.000261279	5.29e-24	2.83e-13	-0.746925
KIFC1	GEMIN5	-0.628371	2.58e-12	0.564397	1.24e-26	0	-1.19277	4.38e-10	5.29e-24	2.83e-13	-1.11335
PFDN2	KIF20A	-0.487213	2.74e-07	0.564776	1.12e-26	0	-1.05199	1.01e-05	5.29e-24	2.83e-13	-0.862665
C1orf109	RECQL4	-0.466967	9.71e-07	0.564634	1.17e-26	0	-1.0316	2.99e-05	5.29e-24	2.83e-13	-0.827026
C16orf45	MRPS26	0.587447	1.32e-10	-0.564692	1.15e-26	0	1.15214	1.43e-08	5.29e-24	2.83e-13	-1.0403
SIGMAR1	DIAPH3	-0.430567	7.77e-06	0.56436	1.25e-26	0	-0.994928	0.000174885	5.29e-24	2.83e-13	-0.762929
NELFCD	TCFL5	-0.412493	2e-05	0.564516	1.2e-26	0	-0.977009	0.000393368	5.29e-24	2.83e-13	-0.730702
TPX2	MAPRE1	-0.401044	3.55e-05	0.564152	1.31e-26	0	-0.965196	0.000627714	6e-24	2.83e-13	-0.71088
PFDN2	ACACA	-0.455638	1.9e-06	0.563671	1.48e-26	0	-1.01931	5.41e-05	6.09e-24	2.83e-13	-0.80834
GEMIN5	MTFR2	-0.449805	2.67e-06	0.563765	1.45e-26	0	-1.01357	7.12e-05	6.09e-24	2.83e-13	-0.797859
RHOBTB1	KIF18B	0.41589	1.68e-05	-0.563316	1.62e-26	0	0.979206	0.000344301	7.31e-24	2.83e-13	-0.738288
PBK	BRF2	-0.543486	5.13e-09	0.563344	1.61e-26	0	-1.10683	3.31e-07	7.31e-24	2.83e-13	-0.96475
RIOK1	MRPS18B	-0.529433	1.48e-08	0.563277	1.63e-26	0	-1.09271	8.29e-07	7.31e-24	2.83e-13	-0.939915
CSNK2A1	TMEM185B	-0.514107	4.48e-08	0.563123	1.7e-26	0	-1.07723	2.22e-06	7.31e-24	2.83e-13	-0.912957
KIFC1	PSMD4	-0.425383	1.03e-05	0.562569	1.94e-26	0	-0.987952	0.000220909	8.28e-24	2.83e-13	-0.756142
PFDN2	ADH1B	0.590447	1.01e-10	-0.56228	2.09e-26	0	1.15273	1.09e-08	8.91e-24	2.83e-13	-1.05009
GEMIN5	NDC1	-0.410921	2.17e-05	0.562154	2.15e-26	0	-0.973075	0.000413431	8.91e-24	2.83e-13	-0.730976
GEMIN5	CDCA2	-0.420366	1.33e-05	0.562315	2.07e-26	0	-0.982681	0.00027254	8.91e-24	2.83e-13	-0.747563
PRPF4	MYO19	-0.423114	1.16e-05	0.562208	2.13e-26	0	-0.985322	0.000248833	8.91e-24	2.83e-13	-0.752594
ZNF473	AUNIP	-0.401284	3.51e-05	0.561961	2.26e-26	0	-0.963245	0.000627714	9.78e-24	2.83e-13	-0.714078
PFDN2	FANCI	-0.4806	4.18e-07	0.561753	2.38e-26	0	-1.04235	1.48e-05	1.06e-23	2.83e-13	-0.855536
PTGS1	EXOSC2	0.435344	5.99e-06	-0.561566	2.49e-26	0	0.996909	0.000142098	1.06e-23	2.83e-13	-0.775232
CDK5	CUL1	-0.416178	1.66e-05	0.561268	2.68e-26	0	-0.977446	0.000331585	1.24e-23	2.83e-13	-0.741495
MELK	SSB	-0.414617	1.8e-05	0.561116	2.78e-26	0	-0.975734	0.000351561	1.24e-23	2.83e-13	-0.738915
PFDN2	RCBTB2	0.430171	7.94e-06	-0.561488	2.54e-26	0	0.991659	0.000181009	1.24e-23	2.83e-13	-0.766127
GEMIN5	RRM2	-0.40156	3.46e-05	0.561134	2.77e-26	0	-0.962694	0.000625016	1.24e-23	2.83e-13	-0.715623
GEMIN5	CLSPN	-0.486061	2.95e-07	0.561074	2.81e-26	0	-1.04713	1.1e-05	1.24e-23	2.83e-13	-0.866303
YDJC	ILF3	-0.460558	1.42e-06	0.561396	2.6e-26	0	-1.02195	4.09e-05	1.24e-23	2.83e-13	-0.82038
PDGFRA	STK3	0.515092	4.18e-08	-0.561296	2.66e-26	0	1.07639	2.08e-06	1.24e-23	2.83e-13	-0.917682
FRY	EXOSC2	0.406601	2.7e-05	-0.561453	2.56e-26	0	0.968054	0.000498284	1.24e-23	2.83e-13	-0.724194
CDC25A	DDX20	-0.488557	2.51e-07	0.561393	2.6e-26	0	-1.04995	9.48e-06	1.24e-23	2.83e-13	-0.870258
POLR3G	GEMIN4	-0.455866	1.88e-06	0.560919	2.92e-26	0	-1.01678	5.41e-05	1.24e-23	2.83e-13	-0.812712
C16orf59	TIMM44	-0.508923	6.43e-08	0.56059	3.17e-26	0	-1.06951	2.86e-06	1.32e-23	2.83e-13	-0.907835
C16orf89	PDK4	-0.416142	1.66e-05	0.560634	3.13e-26	0	-0.976775	0.000331585	1.32e-23	2.83e-13	-0.74227
TIMM44	YPEL5	0.529181	1.51e-08	-0.560577	3.18e-26	0	1.08976	8.29e-07	1.32e-23	2.83e-13	-0.943993
UBE2C	PFDN4	-0.49853	1.3e-07	0.560345	3.36e-26	0	-1.05887	5.45e-06	1.38e-23	2.83e-13	-0.889684
DEK	MRPS18B	-0.522544	2.45e-08	0.560198	3.48e-26	0	-1.08274	1.31e-06	1.48e-23	2.83e-13	-0.932785
UNG	GEMIN5	-0.410693	2.19e-05	0.560042	3.62e-26	0	-0.970735	0.000413431	1.48e-23	2.83e-13	-0.733325
PAFAH1B3	TSEN34	-0.425443	1.02e-05	0.560158	3.52e-26	0	-0.985601	0.000220909	1.48e-23	2.83e-13	-0.759504
PUF60	HSPD1	-0.425143	1.04e-05	0.559893	3.75e-26	0	-0.985035	0.000225502	1.48e-23	2.83e-13	-0.759328
SSB	WDR77	-0.571209	5.44e-10	0.560096	3.57e-26	0	-1.13131	4.69e-08	1.48e-23	2.83e-13	-1.01984
RHOBTB1	NCAPH	0.401848	3.41e-05	-0.559705	3.93e-26	0	0.961554	0.000607085	1.67e-23	2.83e-13	-0.717964
EXOSC8	MRPS12	-0.405725	2.82e-05	0.55936	4.28e-26	0	-0.965085	0.000516183	1.79e-23	2.83e-13	-0.725337
MARS2	TSR1	-0.448677	2.84e-06	0.559176	4.47e-26	0	-1.00785	7.45e-05	1.79e-23	2.83e-13	-0.80239
TIMM44	CCNB1	-0.495554	1.59e-07	0.559109	4.55e-26	0	-1.05466	6.33e-06	1.79e-23	2.83e-13	-0.886327
MRPL9	BUB1	-0.448737	2.83e-06	0.559156	4.5e-26	0	-1.00789	7.45e-05	1.79e-23	2.83e-13	-0.802525
YPEL5	MRPS26	0.460486	1.43e-06	-0.559458	4.18e-26	0	1.01994	4.1e-05	1.79e-23	2.83e-13	-0.823093
CENPM	TIMM44	-0.445725	3.36e-06	0.558828	4.87e-26	0	-1.00455	8.78e-05	1.9e-23	2.83e-13	-0.797607
GLO1	FKBPL	-0.445257	3.45e-06	0.558674	5.06e-26	0	-1.00393	8.78e-05	2.12e-23	2.83e-13	-0.796988
NAA15	FAM69A	0.468539	8.82e-07	-0.558794	4.91e-26	0	1.02733	2.7e-05	2.12e-23	2.83e-13	-0.838483
ILF3	CNTN4	0.59556	6.33e-11	-0.558597	5.15e-26	0	1.15416	7.43e-09	2.12e-23	2.83e-13	-1.06617
KIF2C	MTPAP	-0.426175	9.83e-06	0.558586	5.17e-26	0	-0.98476	0.00020968	2.12e-23	2.83e-13	-0.762953
BLM	PSMC3IP	-0.43988	4.67e-06	0.558531	5.24e-26	0	-0.998411	0.00011322	2.14e-23	2.83e-13	-0.787566
PGM2	MTHFD2	-0.403348	3.17e-05	0.558571	5.19e-26	0	-0.961919	0.000573197	2.14e-23	2.83e-13	-0.722108
GEMIN5	MKI67	-0.434095	6.42e-06	0.558425	5.37e-26	0	-0.99252	0.000148447	2.27e-23	2.83e-13	-0.777357
LPAR1	MRPS26	0.48252	3.7e-07	-0.558232	5.63e-26	0	1.04075	1.29e-05	2.27e-23	2.83e-13	-0.864372
BMS1	SLC25A39	-0.487933	2.62e-07	0.55792	6.08e-26	0	-1.04585	1.01e-05	2.3e-23	2.83e-13	-0.874557
OSGIN2	FAM91A1	-0.471767	7.24e-07	0.558072	5.86e-26	0	-1.02984	2.31e-05	2.3e-23	2.83e-13	-0.845352
MRPL9	SGOL1	-0.40024	3.69e-05	0.558169	5.72e-26	0	-0.958409	0.000646664	2.3e-23	2.83e-13	-0.717058
WDR3	DDX20	-0.572013	5.08e-10	0.558001	5.96e-26	0	-1.13001	4.55e-08	2.3e-23	2.83e-13	-1.02511
MTPAP	MTFR2	-0.412985	1.95e-05	0.557895	6.11e-26	0	-0.97088	0.000380231	2.31e-23	2.83e-13	-0.740256
C1orf35	YDJC	-0.484704	3.22e-07	0.557507	6.72e-26	0	-1.04221	1.19e-05	2.51e-23	2.83e-13	-0.869414
SKA3	PSMD4	-0.497306	1.41e-07	0.557629	6.52e-26	0	-1.05494	5.71e-06	2.51e-23	2.83e-13	-0.891821
GEMIN5	SKA3	-0.459118	1.55e-06	0.557287	7.09e-26	0	-1.0164	4.5e-05	2.83e-23	2.83e-13	-0.823845
BMS1	FANCD2	-0.424074	1.1e-05	0.557268	7.12e-26	0	-0.981342	0.000232491	2.86e-23	2.83e-13	-0.760988
FOXF2	PTCH1	-0.499586	1.21e-07	0.557255	7.14e-26	0	-1.05684	5.15e-06	2.86e-23	2.83e-13	-0.896513
RHOBTB1	ATAD2	0.422094	1.22e-05	-0.557239	7.17e-26	0	0.979333	0.00025759	2.95e-23	2.83e-13	-0.757475
PFDN2	FCER1A	0.5167	3.73e-08	-0.55723	7.18e-26	0	1.07393	1.78e-06	2.95e-23	2.83e-13	-0.927264
YWHAZ	STK3	-0.443852	3.74e-06	0.557209	7.22e-26	0	-1.00106	9.41e-05	2.95e-23	2.83e-13	-0.796563
BUB1B	ZNF232	-0.438596	5.01e-06	0.556989	7.62e-26	0	-0.995585	0.000120211	3.12e-23	2.83e-13	-0.78744
LIG1	TIMM44	-0.518356	3.31e-08	0.556438	8.7e-26	0	-1.07479	1.69e-06	3.25e-23	2.83e-13	-0.931561
DBF4	CIRH1A	-0.430567	7.77e-06	0.556542	8.49e-26	0	-0.987109	0.000174885	3.25e-23	2.83e-13	-0.773647
ZNF232	KIF2C	-0.423654	1.12e-05	0.556827	7.92e-26	0	-0.980481	0.000236609	3.25e-23	2.83e-13	-0.760837
CASC5	GMPS	-0.505839	7.94e-08	0.5567	8.17e-26	0	-1.06254	3.49e-06	3.25e-23	2.83e-13	-0.908637
MAK16	REEP4	-0.463546	1.19e-06	0.556293	9.02e-26	0	-1.01984	3.55e-05	3.4e-23	2.83e-13	-0.833278
ANKRD39	MTFR2	-0.411353	2.12e-05	0.55629	9.02e-26	0	-0.967643	0.000413431	3.4e-23	2.83e-13	-0.739458
BRF2	CDCA2	-0.588371	1.22e-10	0.556378	8.83e-26	0	-1.14475	1.37e-08	3.4e-23	2.83e-13	-1.0575
KIF18B	MRPS26	-0.426811	9.5e-06	0.555927	9.85e-26	0	-0.982738	0.000207842	3.59e-23	2.83e-13	-0.767746
CACYBP	PTGS1	0.496142	1.53e-07	-0.556262	9.08e-26	0	1.0524	6.09e-06	3.59e-23	2.83e-13	-0.891921
TSR1	POC1A	-0.475356	5.8e-07	0.556072	9.51e-26	0	-1.03143	1.95e-05	3.59e-23	2.83e-13	-0.854846
CDC45	PRPF31	-0.499706	1.2e-07	0.555453	1.1e-25	0	-1.05516	4.93e-06	4.21e-23	2.83e-13	-0.899637
SKA3	IPO5	-0.55694	1.77e-09	0.555432	1.11e-25	0	-1.11237	1.34e-07	4.21e-23	2.83e-13	-1.00272
PRPF31	CDC6	-0.455038	1.97e-06	0.555195	1.18e-25	0	-1.01023	5.41e-05	4.21e-23	2.83e-13	-0.819599
TTF2	CIRH1A	-0.449769	2.67e-06	0.555494	1.09e-25	0	-1.00526	7.15e-05	4.21e-23	2.83e-13	-0.809674
CENPA	PFDN2	-0.495206	1.63e-07	0.554977	1.24e-25	0	-1.05018	6.55e-06	4.67e-23	2.83e-13	-0.892299
GEMIN5	MARS2	-0.416442	1.64e-05	0.554948	1.25e-25	0	-0.97139	0.000331585	4.67e-23	2.83e-13	-0.750415
RPL8	ATAD2	-0.505491	8.14e-08	0.554778	1.3e-25	0	-1.06027	3.66e-06	4.73e-23	2.83e-13	-0.911158
TPD52L2	TPX2	-0.468263	8.97e-07	0.554757	1.31e-25	0	-1.02302	2.79e-05	4.73e-23	2.83e-13	-0.844087
TIMM44	FEN1	-0.423066	1.16e-05	0.554677	1.33e-25	0	-0.977744	0.000248833	4.73e-23	2.83e-13	-0.762725
MTPAP	AUNIP	-0.469379	8.38e-07	0.554793	1.29e-25	0	-1.02417	2.59e-05	4.73e-23	2.83e-13	-0.846043
PSMB6	GEMIN4	-0.463438	1.2e-06	0.554128	1.52e-25	0	-1.01757	3.62e-05	5.94e-23	2.83e-13	-0.836338
CHAF1B	GEMIN5	-0.439448	4.78e-06	0.553737	1.67e-25	0	-0.993185	0.000115953	6.39e-23	2.83e-13	-0.793604
KIF4A	GEMIN5	-0.401512	3.47e-05	0.55371	1.68e-25	0	-0.955222	0.000625016	6.39e-23	2.83e-13	-0.725131
C1orf35	UBE2T	-0.452373	2.3e-06	0.553565	1.74e-25	0	-1.00594	6.26e-05	6.39e-23	2.83e-13	-0.8172
KIFC1	ILF3	-0.44468	3.57e-06	0.553419	1.8e-25	0	-0.998099	9.05e-05	6.8e-23	2.83e-13	-0.803516
MAF	CDK14	-0.417018	1.59e-05	0.553313	1.85e-25	0	-0.970331	0.00032191	6.8e-23	2.83e-13	-0.753674
TIMM44	NDC1	-0.535974	9.11e-09	0.553197	1.9e-25	0	-1.08917	5.53e-07	6.8e-23	2.83e-13	-0.968866
AC004941.5	PTGS1	0.405408	2.86e-05	-0.552753	2.11e-25	0	0.958161	0.000516183	7.55e-23	2.83e-13	-0.733434
GINS1	PFDN2	-0.432427	7.03e-06	0.552579	2.2e-25	0	-0.985006	0.000161748	7.95e-23	2.83e-13	-0.782562
BIRC5	PSMD4	-0.432667	6.94e-06	0.552449	2.27e-25	0	-0.985117	0.000157054	7.95e-23	2.83e-13	-0.78318
ILF2	STX12	0.493885	1.77e-07	-0.551995	2.53e-25	0	1.04588	7.02e-06	8.8e-23	2.83e-13	-0.894728
LIG1	TSEN34	-0.4427	3.99e-06	0.552198	2.41e-25	0	-0.994898	0.000100274	8.8e-23	2.83e-13	-0.801706
RAD54L	C1orf109	-0.445605	3.39e-06	0.552098	2.47e-25	0	-0.997703	8.78e-05	8.8e-23	2.83e-13	-0.807111
KIFC1	SSB	-0.628551	2.53e-12	0.551981	2.54e-25	0	-1.18053	4.38e-10	8.8e-23	2.83e-13	-1.13872
GEMIN5	POC1A	-0.588083	1.25e-10	0.552156	2.43e-25	0	-1.14024	1.37e-08	8.8e-23	2.83e-13	-1.06507
BUB1	MED27	-0.400564	3.63e-05	0.552055	2.49e-25	0	-0.95262	0.000636758	8.8e-23	2.83e-13	-0.725587
CIRH1A	CCDC138	-0.410993	2.16e-05	0.552215	2.4e-25	0	-0.963209	0.000413431	8.8e-23	2.83e-13	-0.744262
PAPD7	TRIP13	-0.443072	3.91e-06	0.551755	2.68e-25	0	-0.994827	9.57e-05	9.24e-23	2.83e-13	-0.803024
KIF11	TIMM44	-0.562484	1.13e-09	0.551852	2.62e-25	0	-1.11434	8.84e-08	9.24e-23	2.83e-13	-1.01927
MELK	ILKAP	-0.402628	3.28e-05	0.551927	2.57e-25	0	-0.954556	0.000586309	9.24e-23	2.83e-13	-0.729495
NCAPH	PSMD4	-0.513543	4.66e-08	0.551803	2.65e-25	0	-1.06535	2.28e-06	9.24e-23	2.83e-13	-0.930664
HJURP	GEMIN5	-0.46135	1.36e-06	0.551733	2.69e-25	0	-1.01308	4.08e-05	9.24e-23	2.83e-13	-0.836184
GEMIN5	RCC1	-0.447489	3.04e-06	0.551848	2.62e-25	0	-0.999337	8.09e-05	9.24e-23	2.83e-13	-0.810891
BMS1	RAD54L	-0.506295	7.7e-08	0.551562	2.8e-25	0	-1.05786	3.43e-06	1.03e-22	2.83e-13	-0.91793
SLC10A3	IRAK1	-0.610981	1.47e-11	0.551545	2.82e-25	0	-1.16253	2e-09	1.03e-22	2.83e-13	-1.10776
DLGAP5	PFDN2	-0.472691	6.84e-07	0.551404	2.91e-25	0	-1.0241	2.22e-05	1.13e-22	2.83e-13	-0.85725
PCBD1	PPA1	-0.40438	3.01e-05	0.551095	3.13e-25	0	-0.955475	0.000544468	1.15e-22	2.83e-13	-0.733777
SLC25A39	MRPL9	-0.469715	8.21e-07	0.551291	2.99e-25	0	-1.02101	2.58e-05	1.15e-22	2.83e-13	-0.852027
AUNIP	MALSU1	-0.505611	8.07e-08	0.551209	3.05e-25	0	-1.05682	3.66e-06	1.15e-22	2.83e-13	-0.917276
GEMIN5	HMMR	-0.447033	3.12e-06	0.551015	3.19e-25	0	-0.998047	8.09e-05	1.21e-22	2.83e-13	-0.81129
DPH2	MTPAP	-0.421638	1.25e-05	0.550682	3.46e-25	0	-0.97232	0.000257891	1.22e-22	2.83e-13	-0.765665
RAD54L	NXT1	-0.428479	8.69e-06	0.550684	3.46e-25	0	-0.979163	0.000188552	1.22e-22	2.83e-13	-0.778085
BMS1	KIFC1	-0.545203	4.49e-09	0.550516	3.6e-25	0	-1.09572	3.04e-07	1.32e-22	2.83e-13	-0.990348
BMS1	RAI2	0.579574	2.65e-10	-0.550419	3.68e-25	0	1.12999	2.61e-08	1.32e-22	2.83e-13	-1.05297
CCL19	KIF2C	0.410825	2.18e-05	-0.550399	3.7e-25	0	0.961225	0.000413431	1.32e-22	2.83e-13	-0.746413
ZNF232	ESCO2	-0.488545	2.51e-07	0.550474	3.63e-25	0	-1.03902	9.48e-06	1.32e-22	2.83e-13	-0.887498
CASC5	ILF3	-0.425335	1.03e-05	0.550501	3.61e-25	0	-0.975835	0.000220909	1.32e-22	2.83e-13	-0.772632
ILF3	BUB1	-0.414905	1.77e-05	0.550169	3.9e-25	0	-0.965075	0.000351561	1.32e-22	2.83e-13	-0.754142
DPH2	RNF220	-0.400156	3.71e-05	0.550028	4.04e-25	0	-0.950184	0.000647103	1.46e-22	2.83e-13	-0.72752
KIFC1	ZNF318	-0.481392	3.97e-07	0.550039	4.03e-25	0	-1.03143	1.39e-05	1.46e-22	2.83e-13	-0.875196
NCAPD3	PFDN2	-0.433063	6.79e-06	0.549677	4.39e-25	0	-0.98274	0.000157054	1.46e-22	2.83e-13	-0.787851
RPL8	PYCRL	-0.46063	1.42e-06	0.54943	4.65e-25	0	-1.01006	4.09e-05	1.55e-22	2.83e-13	-0.838378
CTSO	STX12	-0.577354	3.21e-10	0.549299	4.8e-25	0	-1.12665	3.06e-08	1.55e-22	2.83e-13	-1.05107
TIMM44	HELLS	-0.551791	2.68e-09	0.54928	4.82e-25	0	-1.10107	1.87e-07	1.55e-22	2.83e-13	-1.00457
PSMD2	C16orf59	-0.458182	1.64e-06	0.548985	5.17e-25	0	-1.00717	4.77e-05	1.67e-22	2.83e-13	-0.834598
GEMIN5	FRY	0.439976	4.64e-06	-0.549191	4.92e-25	0	0.989167	0.00011322	1.67e-22	2.83e-13	-0.801135
MTFR1	CSPP1	-0.441212	4.33e-06	0.54919	4.92e-25	0	-0.990402	0.000104144	1.67e-22	2.83e-13	-0.803387
MRPS12	CIRH1A	-0.404236	3.03e-05	0.549054	5.08e-25	0	-0.953291	0.000551127	1.67e-22	2.83e-13	-0.736242
IARS	TRIM32	-0.431311	7.46e-06	0.548917	5.25e-25	0	-0.980228	0.000171363	1.83e-22	2.83e-13	-0.78575
KIFC1	SNRNP48	-0.52492	2.07e-08	0.54885	5.33e-25	0	-1.07377	1.1e-06	1.83e-22	2.83e-13	-0.9564
ZNF232	KIF14	-0.416202	1.66e-05	0.548698	5.53e-25	0	-0.9649	0.000331585	1.98e-22	2.83e-13	-0.758526
SSB	BIRC5	-0.402472	3.31e-05	0.548591	5.67e-25	0	-0.951064	0.000594477	1.98e-22	2.83e-13	-0.733647
MTPAP	CCDC138	-0.424482	1.08e-05	0.548611	5.64e-25	0	-0.973094	0.000225502	1.98e-22	2.83e-13	-0.77374
SLC25A33	AUNIP	-0.405437	2.86e-05	0.548203	6.21e-25	0	-0.95364	0.000516183	2.13e-22	2.83e-13	-0.739574
GEMIN5	PDK4	0.657318	1.1e-13	-0.548043	6.45e-25	0	1.20536	2.83e-11	2.22e-22	2.83e-13	-1.19939
HMGXB4	NOL12	-0.412745	1.98e-05	0.547826	6.79e-25	0	-0.960571	0.000380231	2.22e-22	2.83e-13	-0.753425
MYBL2	REEP5	0.56042	1.33e-09	-0.547502	7.32e-25	0	1.10792	1.03e-07	2.45e-22	2.83e-13	-1.02359
TTK	KATNA1	-0.499346	1.23e-07	0.547423	7.46e-25	0	-1.04677	5.15e-06	2.45e-22	2.83e-13	-0.912175
TTK	RIOK1	-0.506271	7.71e-08	0.547516	7.3e-25	0	-1.05379	3.43e-06	2.45e-22	2.83e-13	-0.924668
GINS1	TMEM185B	-0.414881	1.77e-05	0.547577	7.2e-25	0	-0.962458	0.000351561	2.45e-22	2.83e-13	-0.757668
PUF60	MRPS18B	-0.408521	2.45e-05	0.547644	7.08e-25	0	-0.956165	0.000448075	2.45e-22	2.83e-13	-0.745961
PFDN2	MYO19	-0.610393	1.56e-11	0.547421	7.46e-25	0	-1.15781	2.22e-09	2.45e-22	2.83e-13	-1.11503
HJURP	MALSU1	-0.42495	1.05e-05	0.547498	7.33e-25	0	-0.972448	0.000225502	2.45e-22	2.83e-13	-0.776169
ZNF232	CASC5	-0.424422	1.08e-05	0.547519	7.29e-25	0	-0.971941	0.000229709	2.45e-22	2.83e-13	-0.775174
RAD54L	GPSM2	-0.438632	5e-06	0.547379	7.54e-25	0	-0.986011	0.000120211	2.47e-22	2.83e-13	-0.80133
GMNN	MDC1	-0.519556	3.04e-08	0.547223	7.82e-25	0	-1.06678	1.52e-06	2.47e-22	2.83e-13	-0.949442
RAI2	PSMC3IP	0.526601	1.83e-08	-0.547369	7.56e-25	0	1.07397	9.71e-07	2.47e-22	2.83e-13	-0.962058
PDE1C	EXOSC2	0.466703	9.86e-07	-0.547267	7.74e-25	0	1.01397	3.01e-05	2.47e-22	2.83e-13	-0.852789
ILF3	MYO19	-0.471779	7.24e-07	0.547242	7.78e-25	0	-1.01902	2.31e-05	2.47e-22	2.83e-13	-0.862103
PFDN2	ABCA8	0.467507	9.39e-07	-0.547065	8.11e-25	0	1.01457	2.99e-05	2.68e-22	2.83e-13	-0.854573
PRPF31	DTL	-0.428695	8.59e-06	0.546982	8.27e-25	0	-0.975677	0.000188552	2.68e-22	2.83e-13	-0.783746
ZNF232	CDCA8	-0.406925	2.65e-05	0.546712	8.81e-25	0	-0.953637	0.000498284	2.92e-22	2.83e-13	-0.744312
GEMIN5	TDP1	-0.45925	1.54e-06	0.546653	8.94e-25	0	-1.0059	4.4e-05	2.92e-22	2.83e-13	-0.840112
GEMIN5	E2F7	-0.422322	1.2e-05	0.546851	8.53e-25	0	-0.969173	0.000257032	2.92e-22	2.83e-13	-0.77228
PRPF31	MRPS12	-0.510783	5.65e-08	0.546631	8.98e-25	0	-1.05741	2.7e-06	2.92e-22	2.83e-13	-0.934421
PRPF31	MKI67	-0.408389	2.46e-05	0.546712	8.81e-25	0	-0.955101	0.000454211	2.92e-22	2.83e-13	-0.746991
MTFR1	STK3	-0.614881	1.01e-11	0.546682	8.88e-25	0	-1.16156	1.51e-09	2.92e-22	2.83e-13	-1.12475
TTK	ZNF232	-0.446757	3.17e-06	0.54656	9.13e-25	0	-0.993317	8.09e-05	3.03e-22	2.83e-13	-0.817397
CCL19	CDCA5	0.457366	1.72e-06	-0.546545	9.16e-25	0	1.00391	4.89e-05	3.03e-22	2.83e-13	-0.836831
TOPBP1	PFDN2	-0.525425	1.99e-08	0.546425	9.43e-25	0	-1.07185	1.07e-06	3.1e-22	2.83e-13	-0.961567
KIFC1	PUF60	-0.425275	1.03e-05	0.546382	9.52e-25	0	-0.971656	0.000221063	3.1e-22	2.83e-13	-0.778347
AAR2	MCM8	-0.459706	1.5e-06	0.546096	1.02e-24	0	-1.0058	4.4e-05	3.1e-22	2.83e-13	-0.841805
PFDN2	CCDC138	-0.444464	3.61e-06	0.546094	1.02e-24	0	-0.990558	9.39e-05	3.1e-22	2.83e-13	-0.813898
ZNF232	MCM4	-0.419286	1.41e-05	0.546382	9.52e-25	0	-0.965668	0.000290229	3.1e-22	2.83e-13	-0.767386
SSB	TROAP	-0.540786	6.31e-09	0.54618	9.98e-25	0	-1.08697	4.11e-07	3.1e-22	2.83e-13	-0.990125
TCF3	TSR1	-0.4424	4.06e-06	0.546251	9.82e-25	0	-0.988652	0.000102033	3.1e-22	2.83e-13	-0.809884
RAD54L	KIAA1731	-0.427831	9e-06	0.545955	1.05e-24	0	-0.973786	0.000199754	3.38e-22	2.83e-13	-0.783638
TTK	MDC1	-0.400024	3.73e-05	0.546022	1.04e-24	0	-0.946046	0.000652209	3.38e-22	2.83e-13	-0.732616
FKBPL	SSB	-0.460078	1.47e-06	0.546037	1.03e-24	0	-1.00611	4.22e-05	3.38e-22	2.83e-13	-0.842577
CENPF	RRP15	-0.403768	3.1e-05	0.546009	1.04e-24	0	-0.949777	0.000560814	3.38e-22	2.83e-13	-0.739491
PEX5	CDCA3	-0.525785	1.94e-08	0.545865	1.07e-24	0	-1.07165	1.07e-06	3.38e-22	2.83e-13	-0.963214
ZWINT	ILKAP	-0.423438	1.14e-05	0.545831	1.08e-24	0	-0.969269	0.000237725	3.52e-22	2.83e-13	-0.775769
TPX2	CCL19	0.419826	1.37e-05	-0.545795	1.09e-24	0	0.965621	0.00027543	3.52e-22	2.83e-13	-0.769201
CMSS1	ESPL1	-0.438164	5.13e-06	0.545654	1.13e-24	0	-0.983818	0.000122326	3.54e-22	2.83e-13	-0.803007
KNSTRN	STX12	0.466583	9.94e-07	-0.545667	1.13e-24	0	1.01225	3.1e-05	3.54e-22	2.83e-13	-0.855068
TIMM44	POC1A	-0.431983	7.2e-06	0.545719	1.11e-24	0	-0.977703	0.00016509	3.54e-22	2.83e-13	-0.791585
METTL5	CCDC138	-0.480492	4.21e-07	0.545623	1.14e-24	0	-1.02612	1.49e-05	3.54e-22	2.83e-13	-0.88063
LIG1	GEMIN5	-0.474719	6.04e-07	0.54554	1.16e-24	0	-1.02026	2.03e-05	3.7e-22	2.83e-13	-0.870183
MMRN1	PFDN2	0.405101	2.91e-05	-0.545479	1.18e-24	0	0.950579	0.00052525	3.7e-22	2.83e-13	-0.742651
TPX2	AAR2	-0.543534	5.11e-09	0.545533	1.16e-24	0	-1.08907	3.31e-07	3.7e-22	2.83e-13	-0.996336
RAI2	PRPF4	0.413165	1.94e-05	-0.545574	1.15e-24	0	0.958739	0.000371734	3.7e-22	2.83e-13	-0.757304
TSR1	MTHFD2	-0.440408	4.53e-06	0.545428	1.19e-24	0	-0.985836	0.000110971	3.75e-22	2.83e-13	-0.807454
DDX54	CEP83	-0.411917	2.06e-05	0.545444	1.19e-24	0	-0.957361	0.000395047	3.75e-22	2.83e-13	-0.755196
ILKAP	TROAP	-0.461386	1.36e-06	0.545377	1.2e-24	0	-1.00676	4.08e-05	4.07e-22	2.83e-13	-0.845995
CLEC10A	PFDN2	0.577306	3.23e-10	-0.544846	1.36e-24	0	1.12215	3.06e-08	4.1e-22	2.83e-13	-1.05958
FTSJ3	MYO19	-0.430915	7.63e-06	0.545162	1.27e-24	0	-0.976077	0.000174464	4.1e-22	2.83e-13	-0.790435
PFDN2	CDK1	-0.476028	5.57e-07	0.544948	1.33e-24	0	-1.02098	1.81e-05	4.1e-22	2.83e-13	-0.873529
DARS2	PSMD4	-0.604212	2.82e-11	0.54498	1.32e-24	0	-1.14919	3.6e-09	4.1e-22	2.83e-13	-1.10869
HJURP	ZNF232	-0.443144	3.89e-06	0.544813	1.37e-24	0	-0.987957	9.57e-05	4.1e-22	2.83e-13	-0.813388
CHTF18	ILF3	-0.447429	3.05e-06	0.545279	1.23e-24	0	-0.992708	8.09e-05	4.1e-22	2.83e-13	-0.82055
WDR77	DDX20	-0.526325	1.86e-08	0.544853	1.36e-24	0	-1.07118	9.94e-07	4.1e-22	2.83e-13	-0.965994
HELLS	CIRH1A	-0.403156	3.2e-05	0.545044	1.3e-24	0	-0.9482	0.000582819	4.1e-22	2.83e-13	-0.739677
ASUN	LYAR	-0.402136	3.36e-05	0.544771	1.39e-24	0	-0.946907	0.000595497	4.61e-22	2.83e-13	-0.738175
TPD52L2	MCM8	-0.448617	2.85e-06	0.544517	1.47e-24	0	-0.993134	7.45e-05	4.76e-22	2.83e-13	-0.823881
UNG	TSR1	-0.403084	3.21e-05	0.544472	1.49e-24	0	-0.947557	0.000582819	4.76e-22	2.83e-13	-0.740321
UBE2C	TMEM185B	-0.412229	2.03e-05	0.544399	1.51e-24	0	-0.956629	0.000393368	4.76e-22	2.83e-13	-0.757218
BUB1B	RIOK1	-0.431947	7.21e-06	0.544423	1.5e-24	0	-0.976371	0.00016509	4.76e-22	2.83e-13	-0.793403
BZW2	EIF3B	-0.400156	3.71e-05	0.544488	1.48e-24	0	-0.944644	0.000647103	4.76e-22	2.83e-13	-0.734922
PDRG1	TOP2A	-0.4373	5.38e-06	0.544441	1.5e-24	0	-0.98174	0.000128758	4.76e-22	2.83e-13	-0.803209
PDGFRA	GMPS	0.45769	1.69e-06	-0.544379	1.52e-24	0	1.00207	4.81e-05	4.76e-22	2.83e-13	-0.840755
ZNF232	TMPO	-0.466571	9.94e-07	0.543853	1.72e-24	0	-1.01042	3.1e-05	5.49e-22	2.83e-13	-0.857899
SSB	SNRK	0.461386	1.36e-06	-0.543833	1.72e-24	0	1.00522	4.08e-05	5.49e-22	2.83e-13	-0.848397
MRPS26	CCDC138	-0.412721	1.98e-05	0.54379	1.74e-24	0	-0.956512	0.000380231	5.49e-22	2.83e-13	-0.758971
PYCRL	CHRAC1	-0.422358	1.2e-05	0.543214	1.99e-24	0	-0.965573	0.000257032	6.2e-22	2.83e-13	-0.777517
MYBL2	LYAR	-0.400048	3.73e-05	0.542742	2.22e-24	0	-0.94279	0.000652209	6.95e-22	2.83e-13	-0.737086
PRC1	PSMD4	-0.467651	9.31e-07	0.542888	2.15e-24	0	-1.01054	2.86e-05	6.95e-22	2.83e-13	-0.861413
CTSO	PUF60	0.469343	8.4e-07	-0.542655	2.26e-24	0	1.012	2.59e-05	7.33e-22	2.83e-13	-0.864901
KIFC1	ZNF473	-0.439244	4.84e-06	0.542113	2.57e-24	0	-0.981357	0.000115953	7.79e-22	2.83e-13	-0.810244
PUF60	C16orf59	-0.429787	8.1e-06	0.542038	2.61e-24	0	-0.971825	0.000181175	7.79e-22	2.83e-13	-0.79291
RAI2	CACYBP	0.543726	5.04e-09	-0.541944	2.67e-24	0	1.08567	3.26e-07	7.79e-22	2.83e-13	-1.00329
ILKAP	BUB1	-0.473267	6.61e-07	0.542059	2.6e-24	0	-1.01533	2.2e-05	7.79e-22	2.83e-13	-0.873092
PDK4	TSR1	0.592403	8.45e-11	-0.5423	2.46e-24	0	1.1347	9.51e-09	7.79e-22	2.83e-13	-1.09239
SLC16A7	CYBRD1	-0.626631	3.09e-12	0.542114	2.57e-24	0	-1.16874	5.32e-10	7.79e-22	2.83e-13	-1.1559
CCNA2	CIRH1A	-0.409097	2.38e-05	0.542185	2.52e-24	0	-0.951282	0.000446176	7.79e-22	2.83e-13	-0.754534
KIFC1	PHF19	-0.453429	2.16e-06	0.541795	2.76e-24	0	-0.995225	5.77e-05	8.39e-22	2.83e-13	-0.836901
PDE1C	STK3	0.50267	9.86e-08	-0.541721	2.81e-24	0	1.04439	4.08e-06	8.39e-22	2.83e-13	-0.927914
MYBL2	RNF114	-0.410645	2.2e-05	0.541581	2.9e-24	0	-0.952226	0.000413431	8.84e-22	2.83e-13	-0.758234
BMS1	C16orf59	-0.439496	4.77e-06	0.541496	2.96e-24	0	-0.980992	0.000115953	8.84e-22	2.83e-13	-0.811633
AC004941.5	PDGFRA	0.443548	3.8e-06	-0.541339	3.07e-24	0	0.984887	9.44e-05	8.84e-22	2.83e-13	-0.819353
GSG2	TTC26	-0.401812	3.42e-05	0.541431	3e-24	0	-0.943243	0.000607085	8.84e-22	2.83e-13	-0.74213
SSB	CSNK2A1	-0.477396	5.11e-07	0.54156	2.91e-24	0	-1.01896	1.76e-05	8.84e-22	2.83e-13	-0.881519
H2AFX	EXOSC2	-0.401392	3.49e-05	0.541364	3.05e-24	0	-0.942756	0.000627714	8.84e-22	2.83e-13	-0.741446
EXOSC2	COL4A5	0.426067	9.89e-06	-0.541489	2.96e-24	0	0.967555	0.00020968	8.84e-22	2.83e-13	-0.786843
GMNN	CIRH1A	-0.512319	5.07e-08	0.541089	3.25e-24	0	-1.05341	2.42e-06	9.73e-22	2.83e-13	-0.94683
GEMIN5	BUB1	-0.502178	1.02e-07	0.541149	3.2e-24	0	-1.04333	4.3e-06	9.73e-22	2.83e-13	-0.927984
SSB	ZBTB20	0.403684	3.12e-05	-0.541058	3.27e-24	0	0.944742	0.000560814	9.73e-22	2.83e-13	-0.746102
LIG1	CIRH1A	-0.425755	1.01e-05	0.540706	3.55e-24	0	-0.96646	0.000212584	1.08e-21	2.83e-13	-0.787406
CCL19	TOX	-0.431479	7.4e-06	0.540846	3.43e-24	0	-0.972325	0.000171363	1.08e-21	2.83e-13	-0.797786
YDJC	ABCF2	-0.455566	1.91e-06	0.540654	3.59e-24	0	-0.99622	5.41e-05	1.08e-21	2.83e-13	-0.842619
CDC45	TIMM44	-0.541218	6.11e-09	0.540376	3.83e-24	0	-1.08159	3.74e-07	1.12e-21	2.83e-13	-1.00156
TBP	MLLT4	-0.48492	3.17e-07	0.539993	4.18e-24	0	-1.02491	1.15e-05	1.19e-21	2.83e-13	-0.898012
BUB1B	ANKRD39	-0.456574	1.8e-06	0.540298	3.89e-24	0	-0.996872	5.08e-05	1.19e-21	2.83e-13	-0.84504
GEMIN5	HELLS	-0.428299	8.78e-06	0.539965	4.2e-24	0	-0.968264	0.000190164	1.19e-21	2.83e-13	-0.793198
SMC4	YEATS2	-0.420078	1.36e-05	0.540084	4.09e-24	0	-0.960162	0.00027543	1.19e-21	2.83e-13	-0.777802
STK3	FAM91A1	-0.4788	4.68e-07	0.539942	4.23e-24	0	-1.01874	1.65e-05	1.19e-21	2.83e-13	-0.886762
UBE2M	RRM2	-0.434407	6.31e-06	0.539795	4.37e-24	0	-0.974203	0.000148447	1.23e-21	2.83e-13	-0.804763
DPH2	TIMM44	-0.440204	4.58e-06	0.539862	4.3e-24	0	-0.980066	0.000110971	1.23e-21	2.83e-13	-0.815402
PFDN2	C1orf43	-0.527873	1.66e-08	0.539879	4.29e-24	0	-1.06775	9.28e-07	1.23e-21	2.83e-13	-0.977761
RAD54L	PFDN2	-0.524356	2.15e-08	0.539648	4.52e-24	0	-1.064	1.1e-06	1.32e-21	2.83e-13	-0.971663
TAF8	RRP36	-0.417978	1.51e-05	0.539786	4.38e-24	0	-0.957763	0.000307453	1.32e-21	2.83e-13	-0.77434
SSB	CCNF	-0.488329	2.55e-07	0.539597	4.57e-24	0	-1.02793	9.48e-06	1.32e-21	2.83e-13	-0.904988
RAD54L	RHOBTB1	0.407045	2.64e-05	-0.539537	4.64e-24	0	0.946582	0.000498284	1.43e-21	2.83e-13	-0.754433
NCAPH	TMEM185B	-0.448953	2.8e-06	0.539267	4.93e-24	0	-0.98822	7.36e-05	1.43e-21	2.83e-13	-0.832524
PFDN2	RAD51	-0.428731	8.58e-06	0.539501	4.67e-24	0	-0.968232	0.000188552	1.43e-21	2.83e-13	-0.794681
RAD54B	GEMIN5	-0.40102	3.55e-05	0.53953	4.64e-24	0	-0.94055	0.000627714	1.43e-21	2.83e-13	-0.743277
GEMIN5	FANCA	-0.572373	4.93e-10	0.539263	4.94e-24	0	-1.11164	4.43e-08	1.43e-21	2.83e-13	-1.0614
ANO5	BEX5	-0.517384	3.55e-08	0.539357	4.83e-24	0	-1.05674	1.77e-06	1.43e-21	2.83e-13	-0.959261
SSB	TICRR	-0.587063	1.37e-10	0.539527	4.65e-24	0	-1.12659	1.49e-08	1.43e-21	2.83e-13	-1.08811
FANCA	LYAR	-0.460738	1.41e-06	0.539047	5.19e-24	0	-0.999785	4.08e-05	1.46e-21	2.83e-13	-0.854727
SHFM1	CPSF4	-0.527021	1.77e-08	0.538989	5.25e-24	0	-1.06601	9.62e-07	1.57e-21	2.83e-13	-0.977796
KIT	TSR1	0.407777	2.54e-05	-0.538932	5.32e-24	0	0.946709	0.00047931	1.57e-21	2.83e-13	-0.756639
C1orf109	RCC1	-0.471143	7.53e-07	0.538791	5.5e-24	0	-1.00993	2.41e-05	1.57e-21	2.83e-13	-0.874445
ZNF232	CDCA5	-0.420522	1.32e-05	0.538852	5.42e-24	0	-0.959374	0.000271518	1.57e-21	2.83e-13	-0.780403
CASC5	MED27	-0.433051	6.79e-06	0.538967	5.28e-24	0	-0.972018	0.000157054	1.57e-21	2.83e-13	-0.803484
ILF2	MDC1	-0.414929	1.77e-05	0.538494	5.88e-24	0	-0.953424	0.000345985	1.69e-21	2.83e-13	-0.770536
PSMD2	RAD54L	-0.491449	2.08e-07	0.538674	5.65e-24	0	-1.03012	8.07e-06	1.69e-21	2.83e-13	-0.912331
AHSA1	PDK4	0.475992	5.58e-07	-0.538528	5.84e-24	0	1.01452	1.81e-05	1.69e-21	2.83e-13	-0.883875
KIF11	ABCF2	-0.524464	2.14e-08	0.538535	5.83e-24	0	-1.063	1.1e-06	1.69e-21	2.83e-13	-0.973872
GEMIN5	EARS2	-0.470555	7.8e-07	0.538613	5.73e-24	0	-1.00917	2.48e-05	1.69e-21	2.83e-13	-0.873643
SSB	MTHFD2	-0.513315	4.73e-08	0.538545	5.81e-24	0	-1.05186	2.28e-06	1.69e-21	2.83e-13	-0.953153
PRPF3	IQGAP3	-0.503162	9.53e-08	0.53815	6.36e-24	0	-1.04131	4.08e-06	1.79e-21	2.83e-13	-0.934985
BMS1	TROAP	-0.438152	5.14e-06	0.538114	6.41e-24	0	-0.976265	0.000122326	1.79e-21	2.83e-13	-0.814237
GTF2F2	DIAPH3	-0.534725	1e-08	0.538174	6.33e-24	0	-1.0729	6.16e-07	1.79e-21	2.83e-13	-0.993592
DTYMK	TMEM185B	-0.43508	6.08e-06	0.538064	6.49e-24	0	-0.973144	0.000142098	1.79e-21	2.83e-13	-0.808601
MAPRE1	PLAGL2	-0.495098	1.64e-07	0.538313	6.13e-24	0	-1.03341	6.55e-06	1.79e-21	2.83e-13	-0.919721
PRPF31	HELLS	-0.478224	4.85e-07	0.53809	6.45e-24	0	-1.01631	1.68e-05	1.79e-21	2.83e-13	-0.888742
FRY	PSMC3IP	0.533045	1.13e-08	-0.537906	6.72e-24	0	1.07095	6.79e-07	1.79e-21	2.83e-13	-0.990964
CCNF	MED27	-0.409781	2.3e-05	0.538067	6.48e-24	0	-0.947848	0.000433573	1.79e-21	2.83e-13	-0.76158
STAU1	TCFL5	-0.410369	2.23e-05	0.53835	6.08e-24	0	-0.948719	0.000413431	1.79e-21	2.83e-13	-0.762272
TOMM34	PFDN2	-0.484392	3.28e-07	0.537786	6.91e-24	0	-1.02218	1.2e-05	1.95e-21	2.83e-13	-0.900716
CDC20	CCL19	0.418458	1.47e-05	-0.537796	6.89e-24	0	0.956254	0.000298571	1.95e-21	2.83e-13	-0.778098
TRIP13	PSMD4	-0.537474	8.13e-09	0.537716	7.02e-24	0	-1.07519	4.96e-07	1.95e-21	2.83e-13	-0.99955
CHAF1B	SSB	-0.417186	1.57e-05	0.537722	7.01e-24	0	-0.954908	0.00032191	1.95e-21	2.83e-13	-0.775838
ZNF232	CCDC138	-0.467723	9.27e-07	0.537753	6.96e-24	0	-1.00548	2.83e-05	1.95e-21	2.83e-13	-0.869773
CASC5	PSMC3IP	-0.462082	1.3e-06	0.537782	6.92e-24	0	-0.999865	3.85e-05	1.95e-21	2.83e-13	-0.859236
ABCF2	DTL	-0.497354	1.41e-07	0.537742	6.98e-24	0	-1.0351	5.71e-06	1.95e-21	2.83e-13	-0.924892
RAD54L	ILKAP	-0.50237	1.01e-07	0.537556	7.28e-24	0	-1.03993	4.3e-06	2.02e-21	2.83e-13	-0.934545
PRIM1	PSMC3IP	-0.422119	1.22e-05	0.537404	7.54e-24	0	-0.959523	0.000257032	2.14e-21	2.83e-13	-0.785479
MYBL2	STX12	0.434287	6.35e-06	-0.537116	8.04e-24	0	0.971404	0.000148447	2.38e-21	2.83e-13	-0.808554
TPX2	YEATS2	-0.41589	1.68e-05	0.536953	8.35e-24	0	-0.952843	0.000344301	2.38e-21	2.83e-13	-0.774536
PFDN2	RP11-5C23.1	0.46495	1.1e-06	-0.537289	7.74e-24	0	1.00224	3.37e-05	2.38e-21	2.83e-13	-0.865364
CMSS1	CASC5	-0.400084	3.72e-05	0.537245	7.81e-24	0	-0.937329	0.000652209	2.38e-21	2.83e-13	-0.744696
UHRF1	PRPF31	-0.432319	7.07e-06	0.537261	7.78e-24	0	-0.96958	0.00016307	2.38e-21	2.83e-13	-0.804673
MAF	FAM20A	-0.687633	2.74e-15	0.53706	8.15e-24	0	-1.22469	1.14e-12	2.38e-21	2.83e-13	-1.28037
TIMM44	TTF2	-0.436208	5.72e-06	0.537109	8.06e-24	0	-0.973317	0.000132651	2.38e-21	2.83e-13	-0.81214
PLK1	PFDN2	-0.605713	2.45e-11	0.536775	8.69e-24	0	-1.14249	3.35e-09	2.41e-21	2.83e-13	-1.12843
CTSO	SSB	0.624434	3.87e-12	-0.536874	8.5e-24	0	1.16131	6.67e-10	2.41e-21	2.83e-13	-1.16309
KIFC1	STX12	0.519172	3.13e-08	-0.536845	8.55e-24	0	1.05602	1.58e-06	2.41e-21	2.83e-13	-0.96708
TPX2	PSMD4	-0.521752	2.6e-08	0.536863	8.52e-24	0	-1.05862	1.35e-06	2.41e-21	2.83e-13	-0.971853
CLEC10A	FAM20A	-0.582634	2.03e-10	0.536587	9.07e-24	0	-1.11922	1.99e-08	2.55e-21	2.83e-13	-1.08582
GEMIN5	FANCD2	-0.486133	2.94e-07	0.536655	8.93e-24	0	-1.02279	1.1e-05	2.55e-21	2.83e-13	-0.905856
SKA3	MED30	-0.431635	7.33e-06	0.536643	8.96e-24	0	-0.968278	0.000171363	2.55e-21	2.83e-13	-0.804325
VRK1	SIVA1	-0.458854	1.58e-06	0.536496	9.26e-24	0	-0.99535	4.5e-05	2.6e-21	2.83e-13	-0.85528
ANKRD39	CDT1	-0.457126	1.74e-06	0.53639	9.48e-24	0	-0.993516	4.98e-05	2.6e-21	2.83e-13	-0.852226
ELP3	TNFRSF10A	-0.485221	3.11e-07	0.536471	9.31e-24	0	-1.02169	1.14e-05	2.6e-21	2.83e-13	-0.904467
ILF2	VPS72	-0.408173	2.49e-05	0.536358	9.55e-24	0	-0.94453	0.000465964	2.64e-21	2.83e-13	-0.761009
TOMM34	SSB	-0.593171	7.88e-11	0.536306	9.67e-24	0	-1.12948	8.65e-09	2.64e-21	2.83e-13	-1.10603
TBP	FGFR1OP	-0.423618	1.13e-05	0.536282	9.72e-24	0	-0.9599	0.000236609	2.64e-21	2.83e-13	-0.789918
PTTG1	PFDN2	-0.422646	1.18e-05	0.536289	9.7e-24	0	-0.958935	0.000253121	2.64e-21	2.83e-13	-0.788095
MAF	PHB	0.437456	5.34e-06	-0.53631	9.66e-24	0	0.973766	0.000128758	2.64e-21	2.83e-13	-0.815676
HAUS2	DIAPH3	-0.44378	3.75e-06	0.536346	9.58e-24	0	-0.980126	9.41e-05	2.64e-21	2.83e-13	-0.827415
TPD52L2	TRPC4AP	-0.428155	8.84e-06	0.536238	9.82e-24	0	-0.964392	0.000194124	2.73e-21	2.83e-13	-0.798442
ILKAP	GSG2	-0.401368	3.49e-05	0.536074	1.02e-23	0	-0.937442	0.000627714	2.78e-21	2.83e-13	-0.748718
HJURP	CIRH1A	-0.417462	1.55e-05	0.536002	1.04e-23	0	-0.953463	0.000309926	2.87e-21	2.83e-13	-0.778844
GINS1	CPNE1	-0.496466	1.49e-07	0.535516	1.16e-23	0	-1.03198	6.09e-06	3.05e-21	2.83e-13	-0.927079
PFDN2	YPEL5	0.632115	1.75e-12	-0.535804	1.08e-23	0	1.16792	3.4e-10	3.05e-21	2.83e-13	-1.17975
MRPS12	TSR1	-0.586547	1.43e-10	0.535858	1.07e-23	0	-1.1224	1.5e-08	3.05e-21	2.83e-13	-1.09459
AHCTF1	ASPM	-0.420114	1.35e-05	0.535706	1.11e-23	0	-0.95582	0.00027543	3.05e-21	2.83e-13	-0.784225
VRK1	TIMM44	-0.490813	2.17e-07	0.535342	1.2e-23	0	-1.02616	8.28e-06	3.43e-21	2.83e-13	-0.916822
MELK	PFDN2	-0.514359	4.4e-08	0.535237	1.23e-23	0	-1.0496	2.09e-06	3.43e-21	2.83e-13	-0.960994
ANKRD39	CCNB2	-0.410645	2.2e-05	0.535206	1.24e-23	0	-0.945851	0.000413431	3.43e-21	2.83e-13	-0.767266
SLC25A39	FBXO45	-0.537186	8.31e-09	0.535223	1.23e-23	0	-1.07241	4.96e-07	3.43e-21	2.83e-13	-1.00367
DTYMK	PSMD4	-0.432775	6.89e-06	0.535416	1.18e-23	0	-0.968191	0.000157054	3.43e-21	2.83e-13	-0.808297
ILF3	SPC24	-0.454785	2e-06	0.535201	1.24e-23	0	-0.989987	5.41e-05	3.43e-21	2.83e-13	-0.849747
ACYP1	EDNRB	0.430975	7.6e-06	-0.534945	1.31e-23	0	0.96592	0.000174464	3.75e-21	2.83e-13	-0.805644
CCL19	MCM10	0.405317	2.87e-05	-0.534774	1.37e-23	0	0.94009	0.000516183	3.75e-21	2.83e-13	-0.757921
RAD54B	STK3	-0.490501	2.21e-07	0.534727	1.38e-23	0	-1.02523	8.36e-06	3.75e-21	2.83e-13	-0.917292
UHRF1	ABCF2	-0.485785	3e-07	0.5348	1.36e-23	0	-1.02058	1.13e-05	3.75e-21	2.83e-13	-0.908348
FANCD2	RSRC1	-0.45715	1.74e-06	0.534761	1.37e-23	0	-0.99191	4.98e-05	3.75e-21	2.83e-13	-0.854868
TIMM44	NCAPG	-0.476304	5.47e-07	0.534882	1.33e-23	0	-1.01119	1.81e-05	3.75e-21	2.83e-13	-0.890483
NEK2	AHCTF1	-0.441188	4.34e-06	0.534865	1.34e-23	0	-0.976053	0.000104144	3.75e-21	2.83e-13	-0.824859
RANGAP1	HMGXB4	-0.454017	2.09e-06	0.534926	1.32e-23	0	-0.988943	5.77e-05	3.75e-21	2.83e-13	-0.848748
ZNF343	SLX4IP	-0.402592	3.29e-05	0.534957	1.31e-23	0	-0.93755	0.000586309	3.75e-21	2.83e-13	-0.752569
DEK	KIFC1	-0.426859	9.48e-06	0.534648	1.4e-23	0	-0.961506	0.000207842	4.08e-21	2.83e-13	-0.798392
ALG3	RSRC1	-0.489541	2.36e-07	0.53456	1.43e-23	0	-1.0241	8.96e-06	4.08e-21	2.83e-13	-0.915783
ASUN	GEMIN5	-0.425851	1e-05	0.534611	1.42e-23	0	-0.960462	0.000212584	4.08e-21	2.83e-13	-0.796562
FANCA	ILF3	-0.447501	3.04e-06	0.534638	1.41e-23	0	-0.982139	8.09e-05	4.08e-21	2.83e-13	-0.837016
CDC6	ABCF2	-0.469679	8.23e-07	0.534595	1.42e-23	0	-1.00427	2.58e-05	4.08e-21	2.83e-13	-0.87857
RAD54L	BUD13	-0.484236	3.32e-07	0.534184	1.56e-23	0	-1.01842	1.23e-05	4.09e-21	2.83e-13	-0.906497
PTGES2	GAPVD1	-0.464374	1.13e-06	0.53433	1.51e-23	0	-0.998705	3.42e-05	4.09e-21	2.83e-13	-0.869078
KIF20A	ZNF232	-0.417882	1.52e-05	0.534364	1.5e-23	0	-0.952246	0.000309926	4.09e-21	2.83e-13	-0.782018
IRAK1	RBMX2	-0.524584	2.12e-08	0.534382	1.49e-23	0	-1.05897	1.1e-06	4.09e-21	2.83e-13	-0.981665
TIMM44	CCNA2	-0.517744	3.46e-08	0.534292	1.52e-23	0	-1.05204	1.74e-06	4.09e-21	2.83e-13	-0.969028
SUGT1	DIAPH3	-0.560228	1.36e-09	0.534405	1.48e-23	0	-1.09463	1.03e-07	4.09e-21	2.83e-13	-1.04832
ACYP1	CX3CR1	0.418554	1.47e-05	-0.534083	1.6e-23	0	0.952637	0.000298571	4.41e-21	2.83e-13	-0.783687
PFDN2	CCNB1	-0.447909	2.97e-06	0.533996	1.63e-23	0	-0.981905	7.89e-05	4.41e-21	2.83e-13	-0.838787
C1orf35	C1orf131	-0.414677	1.79e-05	0.534054	1.61e-23	0	-0.948732	0.000351561	4.41e-21	2.83e-13	-0.776471
RAI2	TSR1	0.619814	6.16e-12	-0.53411	1.59e-23	0	1.15392	9.99e-10	4.41e-21	2.83e-13	-1.16046
EBPL	MED4	-0.528468	1.59e-08	0.534029	1.61e-23	0	-1.0625	8.47e-07	4.41e-21	2.83e-13	-0.989588
YPEL5	CIRH1A	0.53637	8.84e-09	-0.534077	1.6e-23	0	1.07045	5.43e-07	4.41e-21	2.83e-13	-1.00429
NIF3L1	ILKAP	-0.511887	5.23e-08	0.533864	1.68e-23	0	-1.04575	2.51e-06	4.76e-21	2.83e-13	-0.958835
EXOSC2	CREBRF	0.413297	1.92e-05	-0.533769	1.71e-23	0	0.947066	0.000371734	4.76e-21	2.83e-13	-0.7743
PA2G4	MYO19	-0.404464	3e-05	0.533791	1.7e-23	0	-0.938256	0.000544468	4.76e-21	2.83e-13	-0.75772
AHSA1	PDE1C	0.513279	4.74e-08	-0.53336	1.88e-23	0	1.04664	2.28e-06	4.96e-21	2.83e-13	-0.96235
TRIP13	TSEN34	-0.498254	1.33e-07	0.533399	1.86e-23	0	-1.03165	5.45e-06	4.96e-21	2.83e-13	-0.93411
FOXF2	CACYBP	0.499718	1.2e-07	-0.533572	1.79e-23	0	1.03329	4.93e-06	4.96e-21	2.83e-13	-0.936553
NCAPH	MTPAP	-0.445557	3.4e-06	0.533296	1.9e-23	0	-0.978852	8.78e-05	4.96e-21	2.83e-13	-0.835477
TSEN34	CDC6	-0.55796	1.63e-09	0.533239	1.93e-23	0	-1.0912	1.18e-07	4.96e-21	2.83e-13	-1.04636
PFDN2	TOX	0.565065	9.1e-10	-0.533317	1.89e-23	0	1.09838	7.57e-08	4.96e-21	2.83e-13	-1.05953
PFDN2	NCAPG	-0.414725	1.79e-05	0.533293	1.9e-23	0	-0.948019	0.000351561	4.96e-21	2.83e-13	-0.777668
GEMIN5	CDC25C	-0.494269	1.73e-07	0.533504	1.82e-23	0	-1.02777	6.92e-06	4.96e-21	2.83e-13	-0.926459
MAF	SLC16A7	-0.640888	6.88e-13	0.533657	1.75e-23	0	-1.17455	1.45e-10	4.96e-21	2.83e-13	-1.20094
LIG1	MRPS26	-0.404116	3.05e-05	0.533033	2.02e-23	0	-0.93715	0.000551127	5.28e-21	2.83e-13	-0.758145
PTTG3P	ILF3	-0.409901	2.28e-05	0.533103	1.99e-23	0	-0.943004	0.000433573	5.28e-21	2.83e-13	-0.768897
GMNN	RIOK1	-0.586487	1.44e-10	0.533131	1.97e-23	0	-1.11962	1.5e-08	5.28e-21	2.83e-13	-1.10008
INTS2	MTHFD2	-0.481596	3.92e-07	0.533134	1.97e-23	0	-1.01473	1.37e-05	5.28e-21	2.83e-13	-0.90333
YDJC	MRPL9	-0.54381	5e-09	0.533096	1.99e-23	0	-1.07691	3.26e-07	5.28e-21	2.83e-13	-1.0201
TOPBP1	MRPL9	-0.424722	1.06e-05	0.532706	2.17e-23	0	-0.957428	0.000225502	5.58e-21	2.83e-13	-0.797293
C1orf35	KIF14	-0.426163	9.84e-06	0.532744	2.15e-23	0	-0.958906	0.00020968	5.58e-21	2.83e-13	-0.79994
TIMM44	MCM4	-0.413261	1.93e-05	0.532876	2.09e-23	0	-0.946137	0.000371734	5.58e-21	2.83e-13	-0.77553
STX12	FANCI	0.410453	2.22e-05	-0.53269	2.18e-23	0	0.943143	0.000413431	5.58e-21	2.83e-13	-0.770529
RHOBTB1	PDK4	-0.536166	8.97e-09	0.532618	2.21e-23	0	-1.06878	5.53e-07	5.7e-21	2.83e-13	-1.00666
PSMD4	MTFR2	-0.528077	1.64e-08	0.532576	2.24e-23	0	-1.06065	8.83e-07	5.7e-21	2.83e-13	-0.991553
RAD54L	MRPL9	-0.504626	8.63e-08	0.532524	2.26e-23	0	-1.03715	3.76e-06	5.93e-21	2.83e-13	-0.947612
PFDN2	ATAD3A	-0.422826	1.17e-05	0.532456	2.3e-23	0	-0.955282	0.000253121	5.93e-21	2.83e-13	-0.794106
ZNF232	DEPDC1B	-0.405965	2.78e-05	0.532525	2.26e-23	0	-0.938489	0.000498284	5.93e-21	2.83e-13	-0.76234
FANCA	TSR1	-0.517936	3.41e-08	0.532496	2.28e-23	0	-1.05043	1.72e-06	5.93e-21	2.83e-13	-0.972657
CLSPN	FBXO45	-0.424326	1.08e-05	0.532413	2.32e-23	0	-0.95674	0.000229709	5.93e-21	2.83e-13	-0.796987
RHOBTB1	COL4A6	-0.457066	1.75e-06	0.532326	2.36e-23	0	-0.989392	4.98e-05	6.43e-21	2.83e-13	-0.85862
UBE2A	RBMX2	-0.400108	3.72e-05	0.532387	2.33e-23	0	-0.932495	0.000652209	6.43e-21	2.83e-13	-0.751536
SCAMP3	MRPL9	-0.452229	2.32e-06	0.5319	2.6e-23	0	-0.984129	6.26e-05	6.66e-21	2.83e-13	-0.850215
BUB1B	TIMM44	-0.51592	3.94e-08	0.531805	2.65e-23	0	-1.04772	1.91e-06	6.66e-21	2.83e-13	-0.970129
CPNE1	YWHAB	-0.424074	1.1e-05	0.53214	2.46e-23	0	-0.956214	0.000232491	6.66e-21	2.83e-13	-0.796923
NXT1	YDJC	-0.414725	1.79e-05	0.532206	2.43e-23	0	-0.946932	0.000351561	6.66e-21	2.83e-13	-0.779257
UBE2T	AHCTF1	-0.47592	5.6e-07	0.532166	2.45e-23	0	-1.00809	1.81e-05	6.66e-21	2.83e-13	-0.894307
DEPDC1B	CIRH1A	-0.420582	1.32e-05	0.532262	2.4e-23	0	-0.952844	0.000271518	6.66e-21	2.83e-13	-0.790179
TCOF1	TEK	0.458326	1.63e-06	-0.532119	2.48e-23	0	0.990445	4.77e-05	6.66e-21	2.83e-13	-0.861322
AUNIP	AHCTF1	-0.483432	3.49e-07	0.532228	2.42e-23	0	-1.01566	1.25e-05	6.66e-21	2.83e-13	-0.908318
MALSU1	CCNB2	-0.434311	6.34e-06	0.531907	2.6e-23	0	-0.966218	0.000148447	6.66e-21	2.83e-13	-0.816518
HAUS2	ZNF536	0.411797	2.08e-05	-0.531785	2.67e-23	0	0.943582	0.000395047	6.66e-21	2.83e-13	-0.774368
PTTG3P	ZNF232	-0.412325	2.02e-05	0.531458	2.87e-23	0	-0.943784	0.000393368	7.09e-21	2.83e-13	-0.775837
NOL9	CREBRF	0.442124	4.12e-06	-0.531506	2.84e-23	0	0.97363	0.000102033	7.09e-21	2.83e-13	-0.831833
IQGAP3	PSMB4	-0.432907	6.85e-06	0.531531	2.82e-23	0	-0.964439	0.000157054	7.09e-21	2.83e-13	-0.814453
LPAR1	ILF3	0.583642	1.85e-10	-0.531536	2.82e-23	0	1.11518	1.87e-08	7.09e-21	2.83e-13	-1.09803
MRPL57	ZDHHC20	-0.41673	1.61e-05	0.531369	2.93e-23	0	-0.948098	0.00032401	7.09e-21	2.83e-13	-0.784257
IPO9	ASPM	-0.404836	2.94e-05	0.531472	2.86e-23	0	-0.936309	0.000534808	7.09e-21	2.83e-13	-0.761727
CIRH1A	MTFR2	-0.401092	3.54e-05	0.531412	2.9e-23	0	-0.932504	0.000627714	7.09e-21	2.83e-13	-0.754767
GMPS	CNTN4	0.441236	4.33e-06	-0.5312	3.04e-23	0	0.972436	0.000104144	7.27e-21	2.83e-13	-0.83064
PUF60	PROSER1	-0.431659	7.32e-06	0.531031	3.15e-23	0	-0.96269	0.000165986	8.19e-21	2.83e-13	-0.81287
PFDN2	ERCC6L	-0.413645	1.89e-05	0.531133	3.08e-23	0	-0.944778	0.000363906	8.19e-21	2.83e-13	-0.778799
METTL7A	BDH2	-0.430087	7.97e-06	0.531154	3.07e-23	0	-0.961241	0.000181009	8.19e-21	2.83e-13	-0.809722
HDGF	AHCTF1	-0.510195	5.88e-08	0.530769	3.34e-23	0	-1.04096	2.76e-06	8.64e-21	2.83e-13	-0.961237
UBE2M	CDC45	-0.408857	2.41e-05	0.530857	3.28e-23	0	-0.939714	0.000446176	8.64e-21	2.83e-13	-0.770182
CCL19	NUF2	0.424038	1.1e-05	-0.530519	3.53e-23	0	0.954557	0.000232491	8.64e-21	2.83e-13	-0.79929
MAPKAPK5	FKBP4	-0.414737	1.79e-05	0.5308	3.32e-23	0	-0.945537	0.000351561	8.64e-21	2.83e-13	-0.781345
ZNF232	CDT1	-0.466787	9.81e-07	0.530336	3.68e-23	0	-0.997123	2.99e-05	8.64e-21	2.83e-13	-0.880171
ACACB	TSR1	0.480168	4.29e-07	-0.530366	3.66e-23	0	1.01053	1.53e-05	8.64e-21	2.83e-13	-0.905352
MAF	RNLS	-0.512319	5.07e-08	0.530848	3.28e-23	0	-1.04317	2.42e-06	8.64e-21	2.83e-13	-0.965096
HNRNPU	ASPM	-0.454173	2.07e-06	0.530773	3.34e-23	0	-0.984947	5.74e-05	8.64e-21	2.83e-13	-0.855682
TIMM44	SHMT2	-0.407537	2.57e-05	0.530886	3.26e-23	0	-0.938423	0.00047931	8.64e-21	2.83e-13	-0.767653
ECE2	ZNF639	-0.491809	2.03e-07	0.530556	3.5e-23	0	-1.02237	7.83e-06	8.64e-21	2.83e-13	-0.926969
ARHGAP11A	CIRH1A	-0.405329	2.87e-05	0.530126	3.86e-23	0	-0.935454	0.000516183	1.01e-20	2.83e-13	-0.764589
RAD54L	HMGXB4	-0.482496	3.71e-07	0.530216	3.78e-23	0	-1.01271	1.29e-05	1.01e-20	2.83e-13	-0.909999
DPM2	EXOSC2	-0.437204	5.41e-06	0.530069	3.9e-23	0	-0.967273	0.000128758	1.01e-20	2.83e-13	-0.824805
RAI2	INTS2	0.631011	1.96e-12	-0.530072	3.9e-23	0	1.16108	3.4e-10	1.01e-20	2.83e-13	-1.19043
GEMIN5	TROAP	-0.509307	6.26e-08	0.530301	3.71e-23	0	-1.03961	2.85e-06	1.01e-20	2.83e-13	-0.960411
CDC25A	TMEM194A	-0.446169	3.28e-06	0.530131	3.85e-23	0	-0.9763	8.43e-05	1.01e-20	2.83e-13	-0.841619
CSNK2A1	MORC2	-0.427675	9.07e-06	0.530227	3.77e-23	0	-0.957902	0.000199754	1.01e-20	2.83e-13	-0.806588
VRK1	GEMIN5	-0.423474	1.13e-05	0.529946	4.01e-23	0	-0.95342	0.000237725	1.03e-20	2.83e-13	-0.79909
TMEM194A	TICRR	-0.448953	2.8e-06	0.529909	4.04e-23	0	-0.978862	7.36e-05	1.03e-20	2.83e-13	-0.847226
CACYBP	CX3CR1	0.501026	1.1e-07	-0.529829	4.12e-23	0	1.03085	4.79e-06	1.05e-20	2.83e-13	-0.945638
MED30	DIAPH3	-0.529301	1.5e-08	0.529812	4.13e-23	0	-1.05911	8.29e-07	1.05e-20	2.83e-13	-0.999035
GSG2	MALSU1	-0.405977	2.78e-05	0.529597	4.33e-23	0	-0.935574	0.000498284	1.06e-20	2.83e-13	-0.766576
GBGT1	MAF	-0.594287	7.11e-11	0.529499	4.43e-23	0	-1.12379	8.38e-09	1.06e-20	2.83e-13	-1.12236
BZW2	PFDN2	-0.638392	9e-13	0.529473	4.45e-23	0	-1.16787	1.79e-10	1.14e-20	2.83e-13	-1.20571
NCAPG2	RHEB	-0.461062	1.38e-06	0.529306	4.62e-23	0	-0.990368	4.08e-05	1.17e-20	2.83e-13	-0.871069
AHSA1	SHMT2	-0.419742	1.38e-05	0.529117	4.82e-23	0	-0.948859	0.000284419	1.19e-20	2.83e-13	-0.793287
RUVBL1	FAM69A	0.414449	1.81e-05	-0.528963	4.99e-23	0	0.943412	0.000351626	1.21e-20	2.83e-13	-0.783513
MAF	TBC1D9	-0.59886	4.66e-11	0.528825	5.14e-23	0	-1.12768	5.62e-09	1.24e-20	2.83e-13	-1.13244
GEMIN5	CCNB2	-0.451557	2.41e-06	0.528692	5.29e-23	0	-0.98025	6.55e-05	1.32e-20	2.83e-13	-0.854102
CIRH1A	TICRR	-0.448341	2.9e-06	0.528607	5.39e-23	0	-0.976948	7.45e-05	1.32e-20	2.83e-13	-0.848156
ALG3	NCBP2-AS2	-0.442472	4.04e-06	0.528372	5.68e-23	0	-0.970844	0.000102033	1.4e-20	2.83e-13	-0.837425
SART3	TICRR	-0.45769	1.69e-06	0.528285	5.79e-23	0	-0.985975	4.81e-05	1.4e-20	2.83e-13	-0.866368
MRPL9	CREBRF	0.620006	6.05e-12	-0.528375	5.68e-23	0	1.14838	9.4e-10	1.4e-20	2.83e-13	-1.17342
TARBP2	GEMIN5	-0.428935	8.48e-06	0.528131	5.99e-23	0	-0.957066	0.000183839	1.52e-20	2.83e-13	-0.812176
TTK	GEMIN5	-0.49901	1.26e-07	0.528152	5.96e-23	0	-1.02716	5.15e-06	1.52e-20	2.83e-13	-0.944823
PFDN2	YDJC	-0.496274	1.51e-07	0.528085	6.05e-23	0	-1.02436	6.09e-06	1.52e-20	2.83e-13	-0.939762
ZNF232	ASPM	-0.44438	3.63e-06	0.528166	5.94e-23	0	-0.972546	9.39e-05	1.52e-20	2.83e-13	-0.841365
GEMIN5	TCF3	-0.506355	7.67e-08	0.528101	6.03e-23	0	-1.03446	3.43e-06	1.52e-20	2.83e-13	-0.958822
MRPS26	WLS	0.445077	3.49e-06	-0.528015	6.14e-23	0	0.973092	8.78e-05	1.55e-20	2.83e-13	-0.842924
CASC5	TSR1	-0.428287	8.78e-06	0.527911	6.29e-23	0	-0.956198	0.000190164	1.57e-20	2.83e-13	-0.811286
NXT1	SKA3	-0.425695	1.01e-05	0.527857	6.36e-23	0	-0.953552	0.000219338	1.61e-20	2.83e-13	-0.806457
FKBPL	MRPL9	-0.406049	2.77e-05	0.527799	6.44e-23	0	-0.933847	0.000498284	1.61e-20	2.83e-13	-0.769325
KIF18B	MALSU1	-0.418242	1.49e-05	0.527807	6.43e-23	0	-0.946049	0.000303437	1.61e-20	2.83e-13	-0.792414
PSMD2	AUNIP	-0.425299	1.03e-05	0.527655	6.65e-23	0	-0.952954	0.000221063	1.65e-20	2.83e-13	-0.806016
PHF19	TICRR	-0.476304	5.47e-07	0.527673	6.62e-23	0	-1.00398	1.81e-05	1.65e-20	2.83e-13	-0.902649
AHCY	TMEM185B	-0.402832	3.25e-05	0.527391	7.05e-23	0	-0.930223	0.000586309	1.75e-20	2.83e-13	-0.763821
TPD52L2	EIF2S2	-0.441524	4.26e-06	0.527506	6.87e-23	0	-0.96903	0.000104144	1.75e-20	2.83e-13	-0.837003
DBF4	ZNF232	-0.453021	2.22e-06	0.527392	7.05e-23	0	-0.980413	6.03e-05	1.75e-20	2.83e-13	-0.858985
USP39	MYO19	-0.414785	1.78e-05	0.527432	6.98e-23	0	-0.942217	0.000351561	1.75e-20	2.83e-13	-0.786425
RECQL4	GPSM2	-0.420378	1.33e-05	0.527451	6.96e-23	0	-0.947829	0.00027254	1.75e-20	2.83e-13	-0.797
GLO1	KIFC1	-0.408389	2.46e-05	0.527353	7.11e-23	0	-0.935742	0.000454211	1.76e-20	2.83e-13	-0.774413
CDC45	CCDC59	-0.481272	4e-07	0.527148	7.43e-23	0	-1.00842	1.4e-05	1.76e-20	2.83e-13	-0.912974
DBF4	PDAP1	-0.488113	2.58e-07	0.52736	7.1e-23	0	-1.01547	9.64e-06	1.76e-20	2.83e-13	-0.925578
NCAPH	PRPF31	-0.510495	5.76e-08	0.526974	7.72e-23	0	-1.03747	2.76e-06	1.76e-20	2.83e-13	-0.968729
PFDN2	TIMELESS	-0.431527	7.38e-06	0.527074	7.55e-23	0	-0.958601	0.000171363	1.76e-20	2.83e-13	-0.818722
KIF15	EXOSC7	-0.405785	2.81e-05	0.527171	7.4e-23	0	-0.932956	0.000516183	1.76e-20	2.83e-13	-0.76974
PDRG1	SNX5	-0.443948	3.72e-06	0.526884	7.88e-23	0	-0.970832	9.39e-05	1.76e-20	2.83e-13	-0.842592
KNSTRN	DDX20	-0.425671	1.01e-05	0.52704	7.61e-23	0	-0.952711	0.000219338	1.76e-20	2.83e-13	-0.807663
CENPF	CIRH1A	-0.419598	1.39e-05	0.527245	7.28e-23	0	-0.946842	0.000284419	1.76e-20	2.83e-13	-0.795832
PSMD4	KIF2C	-0.521764	2.6e-08	0.527082	7.54e-23	0	-1.04885	1.35e-06	1.76e-20	2.83e-13	-0.98991
APRT	CIRH1A	-0.436952	5.49e-06	0.527051	7.59e-23	0	-0.964002	0.000131642	1.76e-20	2.83e-13	-0.829051
DDX20	CDT1	-0.458002	1.66e-06	0.527141	7.45e-23	0	-0.985143	4.77e-05	1.76e-20	2.83e-13	-0.868841
WDR46	TICRR	-0.413381	1.91e-05	0.526813	8e-23	0	-0.940194	0.000366976	1.77e-20	2.83e-13	-0.784683
GMNN	DDX20	-0.516904	3.67e-08	0.52685	7.94e-23	0	-1.04375	1.78e-06	1.77e-20	2.83e-13	-0.981121
HILPDA	RAB15	-0.529433	1.48e-08	0.526829	7.97e-23	0	-1.05626	8.29e-07	1.77e-20	2.83e-13	-1.00494
ILF2	GEMIN5	-0.466151	1.02e-06	0.526624	8.34e-23	0	-0.992774	3.1e-05	1.83e-20	2.83e-13	-0.885169
MYBL2	ZNF473	-0.471863	7.2e-07	0.526676	8.24e-23	0	-0.998539	2.31e-05	1.83e-20	2.83e-13	-0.895927
UBE2M	KPNA2	-0.468227	8.99e-07	0.526629	8.33e-23	0	-0.994855	2.81e-05	1.83e-20	2.83e-13	-0.889103
KIFC1	BANF1	-0.423834	1.11e-05	0.526717	8.17e-23	0	-0.950552	0.000236609	1.83e-20	2.83e-13	-0.804671
KIFC1	NXT1	-0.454845	1.99e-06	0.526618	8.35e-23	0	-0.981463	5.41e-05	1.83e-20	2.83e-13	-0.863711
PFDN2	CCNF	-0.485281	3.1e-07	0.526621	8.34e-23	0	-1.0119	1.14e-05	1.83e-20	2.83e-13	-0.921499
AHCTF1	TRIM11	-0.42279	1.18e-05	0.526688	8.22e-23	0	-0.949478	0.000253121	1.83e-20	2.83e-13	-0.802734
GTF2H4	GMNN	-0.438812	4.95e-06	0.52618	9.19e-23	0	-0.964992	0.000120211	2.05e-20	2.83e-13	-0.833958
BUB1B	RHOBTB1	0.442784	3.97e-06	-0.526281	8.99e-23	0	0.969065	0.000100274	2.05e-20	2.83e-13	-0.841347
C2orf47	TSR1	-0.479664	4.43e-07	0.526205	9.14e-23	0	-1.00587	1.53e-05	2.05e-20	2.83e-13	-0.911553
GSG2	RSRC1	-0.413393	1.91e-05	0.52632	8.91e-23	0	-0.939713	0.000366976	2.05e-20	2.83e-13	-0.785441
RIOK1	TRIM27	-0.454845	1.99e-06	0.526495	8.58e-23	0	-0.98134	5.41e-05	2.05e-20	2.83e-13	-0.863913
TIMM44	E2F7	-0.487021	2.77e-07	0.526572	8.43e-23	0	-1.01359	1.03e-05	2.05e-20	2.83e-13	-0.924889
ILF3	TDP1	-0.435164	6.05e-06	0.526484	8.6e-23	0	-0.961647	0.000142098	2.05e-20	2.83e-13	-0.826547
MED27	DIAPH3	-0.443192	3.88e-06	0.52642	8.72e-23	0	-0.969612	9.57e-05	2.05e-20	2.83e-13	-0.841899
FTSJ2	TICRR	-0.466163	1.02e-06	0.526193	9.16e-23	0	-0.992356	3.1e-05	2.05e-20	2.83e-13	-0.885915
AUNIP	DDX20	-0.52414	2.19e-08	0.526555	8.47e-23	0	-1.0507	1.13e-06	2.05e-20	2.83e-13	-0.995414
UBE2M	DTL	-0.444296	3.65e-06	0.525953	9.66e-23	0	-0.97025	9.39e-05	2.27e-20	2.83e-13	-0.844745
RAD54L	INTS2	-0.509331	6.25e-08	0.526096	9.36e-23	0	-1.03543	2.85e-06	2.27e-20	2.83e-13	-0.968134
ILKAP	MARS2	-0.497954	1.35e-07	0.526038	9.48e-23	0	-1.02399	5.45e-06	2.27e-20	2.83e-13	-0.946611
GEMIN5	MTHFD2	-0.563876	1e-09	0.526127	9.3e-23	0	-1.09	8.02e-08	2.27e-20	2.83e-13	-1.07175
HNRNPU	CDT1	-0.473675	6.44e-07	0.525793	1e-22	0	-0.999468	2.06e-05	2.27e-20	2.83e-13	-0.900878
PLAGL2	TMEM185B	-0.416262	1.65e-05	0.525867	9.84e-23	0	-0.942128	0.000331585	2.27e-20	2.83e-13	-0.791572
MRPS12	POLR2E	-0.426127	9.85e-06	0.526048	9.46e-23	0	-0.952175	0.00020968	2.27e-20	2.83e-13	-0.810053
PRPF4	TICRR	-0.474215	6.23e-07	0.525737	1.01e-22	0	-0.999953	2.06e-05	2.27e-20	2.83e-13	-0.902001
VPS72	NUF2	-0.508707	6.52e-08	0.525421	1.08e-22	0	-1.03413	2.99e-06	2.56e-20	2.83e-13	-0.968189
FKBPL	GEMIN5	-0.43958	4.75e-06	0.52535	1.1e-22	0	-0.964929	0.000115953	2.56e-20	2.83e-13	-0.836738
KIF18A	ZNF639	-0.404176	3.04e-05	0.525521	1.06e-22	0	-0.929697	0.000551127	2.56e-20	2.83e-13	-0.769097
TOP2A	CIRH1A	-0.417006	1.59e-05	0.525572	1.05e-22	0	-0.942578	0.00032191	2.56e-20	2.83e-13	-0.793432
MELK	MALSU1	-0.427603	9.11e-06	0.525217	1.13e-22	0	-0.95282	0.000202529	2.73e-20	2.83e-13	-0.814145
CDCA8	TIMM44	-0.437264	5.39e-06	0.52516	1.15e-22	0	-0.962424	0.000128758	2.73e-20	2.83e-13	-0.83263
ANKRD39	AUNIP	-0.517384	3.55e-08	0.525228	1.13e-22	0	-1.04261	1.77e-06	2.73e-20	2.83e-13	-0.985065
RAD54L	ACYP1	-0.45991	1.48e-06	0.52505	1.18e-22	0	-0.98496	4.22e-05	2.87e-20	2.83e-13	-0.875935
CPNE1	PDE4D	0.409229	2.36e-05	-0.5249	1.21e-22	0	0.934129	0.000436789	2.87e-20	2.83e-13	-0.779631
ITPA	AAR2	-0.531173	1.3e-08	0.524629	1.29e-22	0	-1.0558	7.46e-07	2.87e-20	2.83e-13	-1.01247
EXOSC8	FAM161B	0.450489	2.56e-06	-0.524842	1.23e-22	0	0.975331	6.8e-05	2.87e-20	2.83e-13	-0.858332
PFDN2	KIF15	-0.420042	1.36e-05	0.52477	1.25e-22	0	-0.944812	0.00027543	2.87e-20	2.83e-13	-0.80043
CENPM	ANKRD39	-0.431539	7.37e-06	0.524692	1.27e-22	0	-0.956231	0.000171363	2.87e-20	2.83e-13	-0.822462
CCNF	SUPT16H	-0.406457	2.72e-05	0.524588	1.3e-22	0	-0.931045	0.000498284	2.87e-20	2.83e-13	-0.77481
AUNIP	PHF19	-0.417654	1.54e-05	0.5248	1.24e-22	0	-0.942453	0.000309926	2.87e-20	2.83e-13	-0.795835
NAA15	TLE4	0.447009	3.13e-06	-0.52448	1.33e-22	0	0.971488	8.09e-05	3.13e-20	2.83e-13	-0.85229
PSMD4	CENPL	-0.449589	2.7e-06	0.524535	1.32e-22	0	-0.974124	7.15e-05	3.13e-20	2.83e-13	-0.85712
AHCY	CIRH1A	-0.463942	1.16e-06	0.524223	1.41e-22	0	-0.988166	3.51e-05	3.21e-20	2.83e-13	-0.885009
RPL8	RAD54B	-0.40114	3.53e-05	0.524217	1.41e-22	0	-0.925357	0.000627714	3.21e-20	2.83e-13	-0.765218
CTSO	NANP	0.405461	2.85e-05	-0.523941	1.5e-22	0	0.929402	0.000516183	3.21e-20	2.83e-13	-0.773866
PFDN2	C16orf59	-0.486877	2.8e-07	0.524281	1.39e-22	0	-1.01116	1.04e-05	3.21e-20	2.83e-13	-0.928655
ZNF232	FANCD2	-0.530561	1.36e-08	0.524287	1.39e-22	0	-1.05485	7.69e-07	3.21e-20	2.83e-13	-1.01197
KIF18B	PSMD4	-0.589799	1.07e-10	0.524329	1.38e-22	0	-1.11413	1.11e-08	3.21e-20	2.83e-13	-1.12486
GEMIN5	WDR3	-0.557972	1.63e-09	0.524118	1.44e-22	0	-1.08209	1.18e-07	3.21e-20	2.83e-13	-1.06459
GEMIN5	CNTN4	0.43712	5.44e-06	-0.524287	1.39e-22	0	0.961407	0.000128758	3.21e-20	2.83e-13	-0.833742
STX12	TICRR	0.454749	2e-06	-0.524292	1.39e-22	0	0.979042	5.44e-05	3.21e-20	2.83e-13	-0.867359
GALNT10	ATAD2	0.591551	9.13e-11	-0.524259	1.4e-22	0	1.11581	1e-08	3.21e-20	2.83e-13	-1.12836
SIGMAR1	PAK6	-0.446373	3.24e-06	0.524069	1.46e-22	0	-0.970442	8.43e-05	3.21e-20	2.83e-13	-0.851743
BUB1	MED30	-0.414017	1.85e-05	0.523968	1.49e-22	0	-0.937985	0.000363906	3.21e-20	2.83e-13	-0.790158
CCNF	RSRC1	-0.489373	2.38e-07	0.52385	1.53e-22	0	-1.01322	8.96e-06	3.31e-20	2.83e-13	-0.934186
MYBL2	ROMO1	-0.455326	1.94e-06	0.523752	1.56e-22	0	-0.979077	5.41e-05	3.52e-20	2.83e-13	-0.869354
DNA2	PFDN2	-0.414545	1.8e-05	0.523585	1.62e-22	0	-0.93813	0.000351626	3.52e-20	2.83e-13	-0.791744
ANKRD39	CDCA5	-0.430387	7.85e-06	0.523671	1.59e-22	0	-0.954058	0.000174885	3.52e-20	2.83e-13	-0.821866
YDJC	ZNF74	-0.42387	1.11e-05	0.523615	1.61e-22	0	-0.947486	0.000236609	3.52e-20	2.83e-13	-0.809507
ILF3	PSAT1	-0.450801	2.52e-06	0.523634	1.6e-22	0	-0.974435	6.8e-05	3.52e-20	2.83e-13	-0.860909
PDAP1	CDT1	-0.455446	1.92e-06	0.523791	1.55e-22	0	-0.979237	5.41e-05	3.52e-20	2.83e-13	-0.869517
BMS1	IQGAP3	-0.464182	1.15e-06	0.52343	1.67e-22	0	-0.987613	3.43e-05	4.04e-20	2.83e-13	-0.886809
GEMIN5	ECE2	-0.460066	1.47e-06	0.52348	1.65e-22	0	-0.983546	4.22e-05	4.04e-20	2.83e-13	-0.878861
MTERF3	TONSL	-0.4036	3.13e-05	0.523317	1.71e-22	0	-0.926918	0.000573197	4.22e-20	2.83e-13	-0.771234
NEK2	CIRH1A	-0.405473	2.85e-05	0.523348	1.7e-22	0	-0.928821	0.000516183	4.22e-20	2.83e-13	-0.774766
CLSPN	C12orf65	-0.426991	9.41e-06	0.523323	1.71e-22	0	-0.950314	0.000207842	4.22e-20	2.83e-13	-0.815922
GGCT	RP9P	-0.423102	1.16e-05	0.5233	1.72e-22	0	-0.946402	0.000248833	4.23e-20	2.83e-13	-0.808528
GMNN	GEMIN5	-0.565749	8.6e-10	0.522835	1.9e-22	0	-1.08858	7.28e-08	4.23e-20	2.83e-13	-1.08208
NXT1	MYO19	-0.470687	7.74e-07	0.522857	1.89e-22	0	-0.993544	2.47e-05	4.23e-20	2.83e-13	-0.900221
HJURP	ANKRD39	-0.431815	7.26e-06	0.523308	1.72e-22	0	-0.955124	0.00016509	4.23e-20	2.83e-13	-0.825164
NSFL1C	ANKEF1	-0.41859	1.46e-05	0.522957	1.85e-22	0	-0.941547	0.000293086	4.23e-20	2.83e-13	-0.800428
CLSPN	SUPT16H	-0.548119	3.58e-09	0.5231	1.8e-22	0	-1.07122	2.44e-07	4.23e-20	2.83e-13	-1.04783
MTPAP	DIAPH3	-0.585023	1.64e-10	0.523256	1.74e-22	0	-1.10828	1.75e-08	4.23e-20	2.83e-13	-1.11804
C12orf65	E2F7	-0.48192	3.84e-07	0.522952	1.85e-22	0	-1.00487	1.37e-05	4.23e-20	2.83e-13	-0.921537
CREBRF	CIRH1A	0.434143	6.4e-06	-0.5232	1.76e-22	0	0.957343	0.000148447	4.23e-20	2.83e-13	-0.829785
ZWINT	MTPAP	-0.45943	1.52e-06	0.522651	1.98e-22	0	-0.982081	4.4e-05	4.51e-20	2.83e-13	-0.879038
SKA3	SUGT1	-0.416226	1.65e-05	0.522647	1.98e-22	0	-0.938872	0.000331585	4.51e-20	2.83e-13	-0.79638
AHCY	PFDN4	-0.418218	1.49e-05	0.522599	2e-22	0	-0.940817	0.000303437	4.64e-20	2.83e-13	-0.800265
BMS1	RECQL4	-0.414833	1.78e-05	0.522373	2.1e-22	0	-0.937206	0.000351561	4.64e-20	2.83e-13	-0.794133
GTF2F2	BRCA2	-0.445389	3.43e-06	0.52244	2.07e-22	0	-0.967829	8.78e-05	4.64e-20	2.83e-13	-0.852515
AAR2	GSS	-0.403264	3.18e-05	0.522416	2.08e-22	0	-0.92568	0.000578214	4.64e-20	2.83e-13	-0.771922
MRPL9	PROSER1	-0.466451	1e-06	0.522547	2.02e-22	0	-0.988997	3.1e-05	4.64e-20	2.83e-13	-0.892649
PA2G4	DIAPH3	-0.41559	1.71e-05	0.522559	2.02e-22	0	-0.938149	0.000344301	4.64e-20	2.83e-13	-0.795297
STK3	ZNF536	0.431179	7.52e-06	-0.522139	2.21e-22	0	0.953318	0.000171363	4.83e-20	2.83e-13	-0.825794
TBC1D9	YPEL5	-0.467003	9.69e-07	0.522075	2.24e-22	0	-0.989078	2.99e-05	4.83e-20	2.83e-13	-0.894512
PA2G4	TICRR	-0.43826	5.11e-06	0.522153	2.2e-22	0	-0.960413	0.000122326	4.83e-20	2.83e-13	-0.839332
TSR1	NPM1	-0.473759	6.41e-07	0.522164	2.2e-22	0	-0.995924	2.06e-05	4.83e-20	2.83e-13	-0.907299
TSR1	TICRR	-0.59706	5.51e-11	0.521983	2.29e-22	0	-1.11904	7.09e-09	4.83e-20	2.83e-13	-1.14383
RAI2	GMPS	0.524296	2.16e-08	-0.521928	2.31e-22	0	1.04622	1.1e-06	5.08e-20	2.83e-13	-1.00454
PTGS1	CKAP5	0.472583	6.89e-07	-0.521923	2.32e-22	0	0.994506	2.22e-05	5.08e-20	2.83e-13	-0.905465
CTSO	SNX18	-0.430651	7.73e-06	0.5219	2.33e-22	0	-0.952551	0.000174464	5.3e-20	2.83e-13	-0.82516
CDK4	ARHGAP11A	-0.425923	9.96e-06	0.521552	2.51e-22	0	-0.947475	0.000212584	5.6e-20	2.83e-13	-0.816645
BUB1B	PSMD4	-0.508515	6.61e-08	0.521534	2.52e-22	0	-1.03005	3.08e-06	5.6e-20	2.83e-13	-0.975037
VRK1	PDGFD	0.414869	1.77e-05	-0.52131	2.64e-22	0	0.93618	0.000351561	5.6e-20	2.83e-13	-0.795821
ZWINT	CCL19	0.404692	2.96e-05	-0.521521	2.53e-22	0	0.926213	0.000534808	5.6e-20	2.83e-13	-0.775985
ALG3	PFDN2	-0.451521	2.42e-06	0.521367	2.61e-22	0	-0.972888	6.55e-05	5.6e-20	2.83e-13	-0.866034
GMNN	SNRNP48	-0.445509	3.41e-06	0.52135	2.62e-22	0	-0.966858	8.78e-05	5.6e-20	2.83e-13	-0.854529
OSGIN2	PDE1C	0.425131	1.04e-05	-0.521464	2.56e-22	0	0.946594	0.000225502	5.6e-20	2.83e-13	-0.815264
FAM50A	IRAK1	-0.587939	1.26e-10	0.521207	2.7e-22	0	-1.10915	1.37e-08	5.67e-20	2.83e-13	-1.12803
PUF60	CCNE2	-0.431695	7.31e-06	0.521253	2.68e-22	0	-0.952948	0.000165986	5.67e-20	2.83e-13	-0.828188
ASF1B	MALSU1	-0.493393	1.83e-07	0.521235	2.69e-22	0	-1.01463	7.44e-06	5.67e-20	2.83e-13	-0.946585
EARS2	TIMM44	-0.474335	6.18e-07	0.521111	2.76e-22	0	-0.995447	2.03e-05	5.67e-20	2.83e-13	-0.910239
AUNIP	C1orf174	-0.429835	8.08e-06	0.521136	2.74e-22	0	-0.950971	0.000181175	5.67e-20	2.83e-13	-0.824803
BMS1	GEMIN4	-0.448413	2.89e-06	0.520938	2.86e-22	0	-0.969351	7.45e-05	6.27e-20	2.83e-13	-0.86078
PUF60	C16orf45	0.556028	1.91e-09	-0.520954	2.85e-22	0	1.07698	1.42e-07	6.27e-20	2.83e-13	-1.06733
EXOSC8	RAI2	0.49679	1.46e-07	-0.520938	2.86e-22	0	1.01773	5.71e-06	6.27e-20	2.83e-13	-0.953644
ANKRD39	POC1A	-0.485065	3.15e-07	0.520787	2.96e-22	0	-1.00585	1.15e-05	6.55e-20	2.83e-13	-0.931407
LINC01082	METTL7A	-0.433027	6.8e-06	0.520838	2.93e-22	0	-0.953866	0.000157054	6.55e-20	2.83e-13	-0.831405
PCBD1	DLEU1	-0.403144	3.2e-05	0.520456	3.18e-22	0	-0.9236	0.000582819	6.57e-20	2.83e-13	-0.774598
ACYP1	HPGDS	0.509859	6.02e-08	-0.520716	3e-22	0	1.03057	2.85e-06	6.57e-20	2.83e-13	-0.97915
RMI1	MED27	-0.453573	2.15e-06	0.520453	3.18e-22	0	-0.974026	5.77e-05	6.57e-20	2.83e-13	-0.871497
SRPK1	GMPS	-0.425935	9.96e-06	0.520532	3.12e-22	0	-0.946466	0.000212584	6.57e-20	2.83e-13	-0.818269
PRMT1	MYO19	-0.463018	1.23e-06	0.520441	3.19e-22	0	-0.98346	3.67e-05	6.57e-20	2.83e-13	-0.889665
CLU	HAUS2	0.416598	1.62e-05	-0.520764	2.97e-22	0	0.937361	0.00032401	6.57e-20	2.83e-13	-0.799975
STAU1	TMEM185B	-0.551155	2.81e-09	0.520772	2.97e-22	0	-1.07193	2.02e-07	6.57e-20	2.83e-13	-1.05834
BMS1	HJURP	-0.401776	3.42e-05	0.520357	3.24e-22	0	-0.922134	0.000607085	6.94e-20	2.83e-13	-0.772116
PKMYT1	TIMM44	-0.42033	1.34e-05	0.520223	3.34e-22	0	-0.940553	0.00027254	6.94e-20	2.83e-13	-0.807981
PRIM1	RSRC1	-0.40611	2.76e-05	0.520239	3.33e-22	0	-0.926348	0.000498284	6.94e-20	2.83e-13	-0.780622
DARS2	NUFIP1	-0.403984	3.07e-05	0.520291	3.29e-22	0	-0.924275	0.000551127	6.94e-20	2.83e-13	-0.776459
C1orf109	MTFR2	-0.443696	3.77e-06	0.520351	3.25e-22	0	-0.964047	9.44e-05	6.94e-20	2.83e-13	-0.852687
MTFP1	TIMM44	-0.508863	6.45e-08	0.520368	3.24e-22	0	-1.02923	2.86e-06	6.94e-20	2.83e-13	-0.977891
GEMIN5	TOP2A	-0.400492	3.65e-05	0.520282	3.3e-22	0	-0.920774	0.000636758	6.94e-20	2.83e-13	-0.76976
ABCF2	MKI67	-0.425299	1.03e-05	0.520358	3.24e-22	0	-0.945657	0.000221063	6.94e-20	2.83e-13	-0.817319
YPEL5	MTPAP	0.469967	8.09e-07	-0.52028	3.3e-22	0	0.990247	2.58e-05	6.94e-20	2.83e-13	-0.903297
ILF2	PRUNE	-0.472655	6.86e-07	0.519905	3.57e-22	0	-0.99256	2.22e-05	7.75e-20	2.83e-13	-0.909119
NCAPD3	ILKAP	-0.427699	9.06e-06	0.519535	3.87e-22	0	-0.947233	0.000199754	7.75e-20	2.83e-13	-0.823234
NARS2	SSB	-0.463762	1.18e-06	0.519623	3.8e-22	0	-0.983385	3.51e-05	7.75e-20	2.83e-13	-0.892498
GEMIN5	MRPS12	-0.61979	6.18e-12	0.519681	3.75e-22	0	-1.13947	9.99e-10	7.75e-20	2.83e-13	-1.19264
ACACB	PSMC3IP	0.540078	6.67e-09	-0.52008	3.44e-22	0	1.06016	4.11e-07	7.75e-20	2.83e-13	-1.03845
PSMD4	CCNB2	-0.510435	5.79e-08	0.519986	3.51e-22	0	-1.03042	2.76e-06	7.75e-20	2.83e-13	-0.981632
C16orf45	PSMC3IP	0.468623	8.78e-07	-0.519583	3.83e-22	0	0.988206	2.7e-05	7.75e-20	2.83e-13	-0.901921
MTPAP	CREBRF	0.46141	1.35e-06	-0.519777	3.67e-22	0	0.981187	3.98e-05	7.75e-20	2.83e-13	-0.887707
PRPF38A	NDC1	-0.410897	2.17e-05	0.519795	3.66e-22	0	-0.930692	0.000413431	7.75e-20	2.83e-13	-0.790499
KATNA1	MTFR2	-0.507207	7.23e-08	0.519457	3.93e-22	0	-1.02666	3.29e-06	8.69e-20	2.83e-13	-0.976417
NXT1	CCNF	-0.435728	5.87e-06	0.519369	4.01e-22	0	-0.955097	0.000142098	8.69e-20	2.83e-13	-0.838955
NOL9	TICRR	-0.468983	8.59e-07	0.519432	3.95e-22	0	-0.988415	2.63e-05	8.69e-20	2.83e-13	-0.902876
ING1	DIAPH3	-0.629979	2.19e-12	0.519341	4.03e-22	0	-1.14932	3.8e-10	8.69e-20	2.83e-13	-1.21304
UBAC1	QSOX2	-0.428455	8.7e-06	0.519099	4.25e-22	0	-0.947554	0.000190164	8.93e-20	2.83e-13	-0.825382
BMS1	ASF1B	-0.427843	8.99e-06	0.519031	4.31e-22	0	-0.946873	0.000199754	8.93e-20	2.83e-13	-0.824311
POLR2H	ZNF639	-0.468203	9.01e-07	0.518773	4.55e-22	0	-0.986976	2.81e-05	8.93e-20	2.83e-13	-0.902519
NCAPD3	STX12	0.465671	1.05e-06	-0.519207	4.15e-22	0	0.984877	3.16e-05	8.93e-20	2.83e-13	-0.896889
NXT1	KIF2C	-0.411977	2.06e-05	0.518902	4.43e-22	0	-0.930879	0.000393368	8.93e-20	2.83e-13	-0.79394
NARS2	IPO5	-0.449157	2.77e-06	0.518936	4.4e-22	0	-0.968092	7.36e-05	8.93e-20	2.83e-13	-0.865535
TMPO	LYAR	-0.404632	2.97e-05	0.518769	4.56e-22	0	-0.923401	0.000534808	8.93e-20	2.83e-13	-0.779986
MRPL9	MRPS18B	-0.450489	2.56e-06	0.51921	4.15e-22	0	-0.969699	6.8e-05	8.93e-20	2.83e-13	-0.867643
CCL19	CPQ	-0.443408	3.83e-06	0.518736	4.59e-22	0	-0.962144	9.49e-05	1.03e-19	2.83e-13	-0.854786
PRPF31	FEN1	-0.414941	1.77e-05	0.518622	4.7e-22	0	-0.933563	0.000345985	1.03e-19	2.83e-13	-0.800085
ASB6	ARPC5L	-0.418146	1.5e-05	0.518702	4.62e-22	0	-0.936848	0.000303437	1.03e-19	2.83e-13	-0.806138
RAI2	PA2G4	0.436304	5.69e-06	-0.51855	4.77e-22	0	0.954853	0.000132651	1.04e-19	2.83e-13	-0.841392
PFDN2	CEP55	-0.432751	6.9e-06	0.518328	5e-22	0	-0.95108	0.000157054	1.06e-19	2.83e-13	-0.834898
RCBTB2	MRPL9	0.510759	5.66e-08	-0.518476	4.85e-22	0	1.02923	2.7e-06	1.06e-19	2.83e-13	-0.985117
MRPL9	TICRR	-0.497486	1.4e-07	0.518299	5.04e-22	0	-1.01578	5.53e-06	1.06e-19	2.83e-13	-0.959843
DBF4	ILKAP	-0.408713	2.43e-05	0.518172	5.17e-22	0	-0.926885	0.000448075	1.11e-19	2.83e-13	-0.788759
FKBP4	TBC1D9	0.498662	1.29e-07	-0.517929	5.45e-22	0	1.01659	5.45e-06	1.11e-19	2.83e-13	-0.962799
C16orf45	LYAR	0.418926	1.44e-05	-0.518032	5.33e-22	0	0.936958	0.000293086	1.11e-19	2.83e-13	-0.808687
RTFDC1	KIF3B	-0.425575	1.01e-05	0.517996	5.37e-22	0	-0.943571	0.000219338	1.11e-19	2.83e-13	-0.821578
P2RY14	CPNE1	0.448017	2.95e-06	-0.517747	5.66e-22	0	0.965764	7.88e-05	1.13e-19	2.83e-13	-0.86532
ZNF232	BUB1	-0.476856	5.29e-07	0.51776	5.65e-22	0	-0.994615	1.78e-05	1.13e-19	2.83e-13	-0.920998
RCBTB2	PSMD4	0.550855	2.88e-09	-0.517852	5.54e-22	0	1.06871	2.03e-07	1.13e-19	2.83e-13	-1.06373
CDC20	C1orf109	-0.40438	3.01e-05	0.517625	5.81e-22	0	-0.922006	0.000544468	1.15e-19	2.83e-13	-0.781222
PCBD1	PAICS	-0.425659	1.01e-05	0.517587	5.86e-22	0	-0.943245	0.000219338	1.15e-19	2.83e-13	-0.822391
BZW2	CIRH1A	-0.439508	4.77e-06	0.517581	5.87e-22	0	-0.957089	0.000115953	1.15e-19	2.83e-13	-0.849157
C8orf33	CREBRF	0.41535	1.73e-05	-0.517614	5.83e-22	0	0.932964	0.000344509	1.15e-19	2.83e-13	-0.802431
NXT1	TROAP	-0.453585	2.14e-06	0.517456	6.03e-22	0	-0.971041	5.77e-05	1.21e-19	2.83e-13	-0.876569
SSB	FYCO1	0.466871	9.76e-07	-0.517492	5.98e-22	0	0.984362	2.99e-05	1.21e-19	2.83e-13	-0.90218
MYBL2	SSB	-0.657462	1.08e-13	0.517381	6.12e-22	0	-1.17484	2.83e-11	1.33e-19	2.83e-13	-1.27075
CTSO	C8orf33	0.431623	7.34e-06	-0.517218	6.34e-22	0	0.948841	0.000171363	1.33e-19	2.83e-13	-0.834509
PFDN2	CDC25A	-0.453825	2.11e-06	0.517209	6.35e-22	0	-0.971035	5.77e-05	1.33e-19	2.83e-13	-0.87745
GEMIN5	YPEL5	0.653261	1.75e-13	-0.517218	6.34e-22	0	1.17048	4.26e-11	1.33e-19	2.83e-13	-1.26303
GEMIN5	TUFM	-0.447873	2.98e-06	0.517094	6.51e-22	0	-0.964967	7.89e-05	1.33e-19	2.83e-13	-0.866134
CDK4	ASPM	-0.405401	2.86e-05	0.516563	7.28e-22	0	-0.921963	0.000516183	1.38e-19	2.83e-13	-0.784804
BMS1	FCER1A	0.484488	3.26e-07	-0.516593	7.24e-22	0	1.00108	1.2e-05	1.38e-19	2.83e-13	-0.937854
MELK	ZNF232	-0.473375	6.56e-07	0.516588	7.25e-22	0	-0.989963	2.14e-05	1.38e-19	2.83e-13	-0.916351
HPGDS	TSR1	0.423414	1.14e-05	-0.516991	6.65e-22	0	0.940405	0.000237725	1.38e-19	2.83e-13	-0.818997
C1orf35	AUNIP	-0.407081	2.63e-05	0.516554	7.3e-22	0	-0.923635	0.000498284	1.38e-19	2.83e-13	-0.788069
MTERF3	FAM69A	0.47808	4.9e-07	-0.51685	6.85e-22	0	0.99493	1.7e-05	1.38e-19	2.83e-13	-0.924988
KIF18B	TMEM185B	-0.400264	3.69e-05	0.516864	6.83e-22	0	-0.917128	0.000646664	1.38e-19	2.83e-13	-0.774409
CDCA5	MTPAP	-0.405905	2.79e-05	0.516695	7.08e-22	0	-0.9226	0.000498284	1.38e-19	2.83e-13	-0.785579
RCBTB2	TSR1	0.415686	1.7e-05	-0.51658	7.26e-22	0	0.932265	0.000344301	1.38e-19	2.83e-13	-0.804688
SLC16A7	TFB1M	0.412265	2.03e-05	-0.51676	6.99e-22	0	0.929025	0.000393368	1.38e-19	2.83e-13	-0.797789
PSMC3IP	CREBRF	0.408353	2.47e-05	-0.517015	6.62e-22	0	0.925368	0.000465964	1.38e-19	2.83e-13	-0.789828
ELP3	CDCA2	-0.417906	1.52e-05	0.516776	6.96e-22	0	-0.934681	0.000309926	1.38e-19	2.83e-13	-0.80868
PBK	ELP3	-0.450789	2.52e-06	0.516467	7.43e-22	0	-0.967256	6.8e-05	1.43e-19	2.83e-13	-0.872833
CKS1B	VPS72	-0.527645	1.69e-08	0.51641	7.52e-22	0	-1.04405	9.28e-07	1.48e-19	2.83e-13	-1.02176
CENPA	GEMIN5	-0.469967	8.09e-07	0.516381	7.57e-22	0	-0.986348	2.58e-05	1.48e-19	2.83e-13	-0.910117
GEMIN5	ASPM	-0.409313	2.35e-05	0.516354	7.61e-22	0	-0.925667	0.000436789	1.58e-19	2.83e-13	-0.792699
RBCK1	ESF1	-0.400096	3.72e-05	0.516358	7.61e-22	0	-0.916454	0.000652209	1.58e-19	2.83e-13	-0.774843
EPB41L4A-AS2	CYBRD1	-0.404212	3.04e-05	0.516276	7.74e-22	0	-0.920489	0.000551127	1.59e-19	2.83e-13	-0.782938
TIMM44	MTHFD2	-0.466043	1.03e-06	0.516122	8e-22	0	-0.982165	3.1e-05	1.59e-19	2.83e-13	-0.90297
MELK	ANKRD39	-0.432163	7.13e-06	0.516108	8.02e-22	0	-0.948272	0.00016475	1.68e-19	2.83e-13	-0.83735
LSM2	RAI2	0.413117	1.94e-05	-0.516106	8.02e-22	0	0.929223	0.000371734	1.68e-19	2.83e-13	-0.80045
HPGDS	ILF3	0.419958	1.36e-05	-0.515776	8.6e-22	0	0.935734	0.00027543	1.71e-19	2.83e-13	-0.814226
CPNE1	ITPA	-0.450225	2.6e-06	0.51583	8.51e-22	0	-0.966055	6.87e-05	1.71e-19	2.83e-13	-0.872817
MNX1	NOM1	-0.425371	1.03e-05	0.515792	8.57e-22	0	-0.941163	0.000220909	1.71e-19	2.83e-13	-0.824693
INTS2	MYO19	-0.615422	9.54e-12	0.515686	8.77e-22	0	-1.13111	1.4e-09	1.71e-19	2.83e-13	-1.1934
GEMIN5	SHMT2	-0.509787	6.05e-08	0.515766	8.62e-22	0	-1.02555	2.85e-06	1.71e-19	2.83e-13	-0.988407
PFDN4	MCM8	-0.484356	3.29e-07	0.515828	8.51e-22	0	-1.00018	1.23e-05	1.71e-19	2.83e-13	-0.938989
SMARCA4	TSR1	-0.455146	1.96e-06	0.515804	8.55e-22	0	-0.97095	5.41e-05	1.71e-19	2.83e-13	-0.882399
GEMIN5	ABCA8	0.452409	2.3e-06	-0.515621	8.89e-22	0	0.96803	6.26e-05	1.76e-19	2.83e-13	-0.877407
SSB	PDE1C	0.570585	5.73e-10	-0.515616	8.9e-22	0	1.0862	4.93e-08	1.76e-19	2.83e-13	-1.10661
FOXF2	EXOSC2	0.472475	6.94e-07	-0.515594	8.94e-22	0	0.988069	2.22e-05	1.87e-19	2.83e-13	-0.91637
SPC25	PSMD4	-0.555152	2.05e-09	0.51556	9e-22	0	-1.07071	1.49e-07	1.87e-19	2.83e-13	-1.07679
BANF1	POLQ	-0.482064	3.81e-07	0.515569	8.99e-22	0	-0.997633	1.37e-05	1.87e-19	2.83e-13	-0.935013
GEMIN5	TIMELESS	-0.40162	3.45e-05	0.515434	9.25e-22	0	-0.917054	0.000607085	1.87e-19	2.83e-13	-0.779189
AHCY	PHF20	-0.405773	2.81e-05	0.515056	1e-21	0	-0.920828	0.000516183	1.89e-19	2.83e-13	-0.787823
TOMM34	ESF1	-0.492889	1.89e-07	0.51531	9.49e-22	0	-1.0082	7.44e-06	1.89e-19	2.83e-13	-0.956491
PCBD1	CDK1	-0.462058	1.3e-06	0.515252	9.61e-22	0	-0.97731	3.85e-05	1.89e-19	2.83e-13	-0.896762
VRK1	NBN	-0.402016	3.38e-05	0.514991	1.02e-21	0	-0.917007	0.000607085	1.89e-19	2.83e-13	-0.780628
CDC45	RABEPK	-0.409205	2.37e-05	0.514969	1.02e-21	0	-0.924174	0.000446176	1.89e-19	2.83e-13	-0.794621
ACYP1	CCNF	-0.45673	1.79e-06	0.515198	9.72e-22	0	-0.971927	5.01e-05	1.89e-19	2.83e-13	-0.886513
PTTG3P	RSRC1	-0.408029	2.51e-05	0.515017	1.01e-21	0	-0.923046	0.000465964	1.89e-19	2.83e-13	-0.792263
KIFC1	C1orf35	-0.446829	3.16e-06	0.514962	1.02e-21	0	-0.96179	8.09e-05	1.89e-19	2.83e-13	-0.867693
LMNB2	MRPS9	-0.445917	3.33e-06	0.514963	1.02e-21	0	-0.960879	8.78e-05	1.89e-19	2.83e-13	-0.86592
GMNN	ILKAP	-0.532793	1.16e-08	0.515428	9.26e-22	0	-1.04822	6.82e-07	1.89e-19	2.83e-13	-1.03369
GEMIN5	CCDC138	-0.413945	1.86e-05	0.51515	9.82e-22	0	-0.929096	0.000363906	1.89e-19	2.83e-13	-0.803543
YDJC	SSB	-0.57721	3.25e-10	0.515243	9.63e-22	0	-1.09245	3.06e-08	1.89e-19	2.83e-13	-1.12027
CENPF	IPO9	-0.411029	2.16e-05	0.515138	9.84e-22	0	-0.926167	0.000413431	1.89e-19	2.83e-13	-0.797901
ILF3	TICRR	-0.525449	1.99e-08	0.515108	9.91e-22	0	-1.04056	1.07e-06	1.89e-19	2.83e-13	-1.02007
PSMC3IP	ZMAT1	0.417174	1.58e-05	-0.515222	9.67e-22	0	0.932395	0.00032191	1.89e-19	2.83e-13	-0.809697
DIAPH3	SUPT16H	-0.440624	4.48e-06	0.515312	9.49e-22	0	-0.955936	0.00010941	1.89e-19	2.83e-13	-0.855063
WBP1L	PSMC3IP	0.458338	1.62e-06	-0.514861	1.04e-21	0	0.973199	4.77e-05	1.94e-19	2.83e-13	-0.890216
ZMYM1	AUNIP	-0.469115	8.52e-07	0.514924	1.03e-21	0	-0.984039	2.63e-05	1.94e-19	2.83e-13	-0.911036
VRK1	PFDN2	-0.436004	5.78e-06	0.514811	1.05e-21	0	-0.950814	0.000132651	2.07e-19	2.83e-13	-0.84692
BMS1	MRPS12	-0.524152	2.18e-08	0.514687	1.08e-21	0	-1.03884	1.13e-06	2.08e-19	2.83e-13	-1.01839
PTTG3P	PFDN2	-0.467879	9.19e-07	0.514671	1.09e-21	0	-0.98255	2.83e-05	2.08e-19	2.83e-13	-0.909083
KIFC1	HMGXB4	-0.401128	3.54e-05	0.514672	1.09e-21	0	-0.9158	0.000627714	2.08e-19	2.83e-13	-0.779386
NCAPG2	ABCF2	-0.520336	2.88e-08	0.514695	1.08e-21	0	-1.03503	1.5e-06	2.08e-19	2.83e-13	-1.01096
WBP1L	ILF3	0.430375	7.85e-06	-0.514556	1.11e-21	0	0.944931	0.000174885	2.19e-19	2.83e-13	-0.8364
CTSO	CPNE1	0.462046	1.3e-06	-0.514504	1.12e-21	0	0.97655	3.85e-05	2.28e-19	2.83e-13	-0.898042
PFDN2	BRCA2	-0.485737	3.01e-07	0.51439	1.15e-21	0	-1.00013	1.13e-05	2.28e-19	2.83e-13	-0.944297
FANCD2	SSB	-0.499586	1.21e-07	0.514492	1.13e-21	0	-1.01408	5.15e-06	2.28e-19	2.83e-13	-0.971028
NASP	TICRR	-0.460498	1.43e-06	0.514391	1.15e-21	0	-0.97489	4.09e-05	2.28e-19	2.83e-13	-0.895229
MDC1	BUB1	-0.434839	6.16e-06	0.514471	1.13e-21	0	-0.94931	0.000142098	2.28e-19	2.83e-13	-0.845217
ADH1B	EXOSC2	0.411077	2.15e-05	-0.514532	1.12e-21	0	0.925609	0.000413431	2.28e-19	2.83e-13	-0.798933
WBP1L	PFDN2	0.406229	2.75e-05	-0.514284	1.18e-21	0	0.920513	0.000498284	2.4e-19	2.83e-13	-0.789892
BMS1	ECE2	-0.417354	1.56e-05	0.514273	1.18e-21	0	-0.931627	0.000309926	2.4e-19	2.83e-13	-0.811541
DLGAP5	CIRH1A	-0.413549	1.9e-05	0.514344	1.16e-21	0	-0.927893	0.000363906	2.4e-19	2.83e-13	-0.804033
FTSJ2	MYO19	-0.466031	1.03e-06	0.514242	1.19e-21	0	-0.980273	3.1e-05	2.4e-19	2.83e-13	-0.906247
ESF1	NELFCD	-0.462166	1.29e-06	0.514291	1.18e-21	0	-0.976458	3.76e-05	2.4e-19	2.83e-13	-0.898646
CCT7	C16orf45	0.459742	1.5e-06	-0.513966	1.26e-21	0	0.973708	4.4e-05	2.47e-19	2.83e-13	-0.894499
PKMYT1	GEMIN5	-0.447453	3.05e-06	0.5138	1.3e-21	0	-0.961253	8.09e-05	2.47e-19	2.83e-13	-0.87087
CCL19	KPNA2	0.407981	2.52e-05	-0.513899	1.28e-21	0	0.92188	0.000465964	2.47e-19	2.83e-13	-0.793893
WDR43	TICRR	-0.462346	1.28e-06	0.514079	1.23e-21	0	-0.976425	3.74e-05	2.47e-19	2.83e-13	-0.899368
TSEN34	AUNIP	-0.508359	6.68e-08	0.513843	1.29e-21	0	-1.0222	3.15e-06	2.47e-19	2.83e-13	-0.989328
INTS2	FANCD2	-0.428059	8.89e-06	0.513963	1.26e-21	0	-0.942021	0.000194124	2.47e-19	2.83e-13	-0.83286
UHRF1	PIAS4	-0.450309	2.59e-06	0.514023	1.24e-21	0	-0.964333	6.87e-05	2.47e-19	2.83e-13	-0.876048
PRPF31	FANCA	-0.441824	4.19e-06	0.513824	1.3e-21	0	-0.955648	0.000102033	2.47e-19	2.83e-13	-0.859875
TEK	C16orf13	0.408737	2.42e-05	-0.514002	1.25e-21	0	0.922739	0.000447363	2.47e-19	2.83e-13	-0.795205
ILF2	TSR1	-0.429247	8.34e-06	0.513398	1.42e-21	0	-0.942645	0.000183839	2.65e-19	2.83e-13	-0.83609
EXOSC8	PSAT1	-0.434899	6.14e-06	0.51355	1.37e-21	0	-0.94845	0.000142098	2.65e-19	2.83e-13	-0.846849
USP39	C16orf45	0.409493	2.33e-05	-0.513367	1.43e-21	0	0.92286	0.000436789	2.65e-19	2.83e-13	-0.79766
PFDN2	FYCO1	0.48324	3.53e-07	-0.513623	1.35e-21	0	0.996863	1.25e-05	2.65e-19	2.83e-13	-0.940846
GEMIN5	SCLY	-0.409253	2.36e-05	0.51336	1.43e-21	0	-0.922613	0.000436789	2.65e-19	2.83e-13	-0.797204
SSB	TLE4	0.541842	5.82e-09	-0.513354	1.43e-21	0	1.0552	3.68e-07	2.65e-19	2.83e-13	-1.05549
CACYBP	PDE1C	0.541218	6.11e-09	-0.513687	1.34e-21	0	1.0549	3.74e-07	2.65e-19	2.83e-13	-1.0536
PTCH1	COL4A6	-0.452745	2.25e-06	0.513507	1.39e-21	0	-0.966252	6.26e-05	2.65e-19	2.83e-13	-0.881674
STAU1	IFT52	-0.53763	8.03e-09	0.513683	1.34e-21	0	-1.05131	4.77e-07	2.65e-19	2.83e-13	-1.04662
STX12	MCM8	0.400396	3.66e-05	-0.513392	1.42e-21	0	0.913788	0.000646664	2.65e-19	2.83e-13	-0.779903
BUB1	DDX20	-0.469403	8.37e-07	0.513343	1.44e-21	0	-0.982746	2.59e-05	2.65e-19	2.83e-13	-0.914405
GRB7	EXOSC2	-0.507819	6.93e-08	0.513305	1.45e-21	0	-1.02112	3.19e-06	2.7e-19	2.83e-13	-0.989312
ILKAP	TICRR	-0.576958	3.32e-10	0.513244	1.47e-21	0	-1.0902	3.12e-08	2.7e-19	2.83e-13	-1.12414
CASC5	GTF3C4	-0.407657	2.56e-05	0.513308	1.45e-21	0	-0.920965	0.00047931	2.7e-19	2.83e-13	-0.794176
PLK1	EXOSC2	-0.411797	2.08e-05	0.513095	1.51e-21	0	-0.924892	0.000395047	2.96e-19	2.83e-13	-0.802575
UBE2M	NCAPH	-0.449613	2.7e-06	0.512923	1.57e-21	0	-0.962536	7.15e-05	2.96e-19	2.83e-13	-0.876569
CEP55	TIMM44	-0.470159	7.99e-07	0.513005	1.54e-21	0	-0.983164	2.58e-05	2.96e-19	2.83e-13	-0.91648
GEMIN5	CDK1	-0.421518	1.26e-05	0.513089	1.51e-21	0	-0.934607	0.000261279	2.96e-19	2.83e-13	-0.821531
SLC7A5	PDGFD	0.471731	7.26e-07	-0.512887	1.58e-21	0	0.984618	2.31e-05	3.32e-19	2.83e-13	-0.919756
NAE1	WDR3	-0.464986	1.09e-06	0.512453	1.73e-21	0	-0.977439	3.37e-05	3.32e-19	2.83e-13	-0.907374
UNG	STX12	0.414449	1.81e-05	-0.512447	1.73e-21	0	0.926896	0.000351626	3.32e-19	2.83e-13	-0.808766
UBE2M	HSPD1	-0.434683	6.21e-06	0.512563	1.69e-21	0	-0.947246	0.000143586	3.32e-19	2.83e-13	-0.848059
DLGAP5	PSMC1	-0.438776	4.96e-06	0.512807	1.61e-21	0	-0.951583	0.000120211	3.32e-19	2.83e-13	-0.855635
CKS2	GEMIN5	-0.411857	2.07e-05	0.512656	1.66e-21	0	-0.924513	0.000395047	3.32e-19	2.83e-13	-0.80338
OIP5	CIRH1A	-0.454521	2.03e-06	0.512895	1.58e-21	0	-0.967416	5.74e-05	3.32e-19	2.83e-13	-0.886189
MRPS2	SUPT16H	-0.466751	9.83e-07	0.512576	1.69e-21	0	-0.979327	2.99e-05	3.32e-19	2.83e-13	-0.910598
EXOSC2	TUFM	-0.422514	1.19e-05	0.512718	1.64e-21	0	-0.935232	0.000253121	3.32e-19	2.83e-13	-0.824068
C2orf15	GTF2F2	-0.490909	2.16e-07	0.512346	1.77e-21	0	-1.00326	8.28e-06	3.35e-19	2.83e-13	-0.958159
WBP1L	C1orf109	0.42081	1.3e-05	-0.512076	1.87e-21	0	0.932886	0.000269105	3.35e-19	2.83e-13	-0.821772
BMS1	ADH1B	0.524092	2.19e-08	-0.512423	1.74e-21	0	1.03652	1.18e-06	3.35e-19	2.83e-13	-1.02277
CTSO	NTN4	-0.455278	1.94e-06	0.512093	1.86e-21	0	-0.967371	5.41e-05	3.35e-19	2.83e-13	-0.889052
MELK	GEMIN5	-0.470579	7.79e-07	0.512328	1.78e-21	0	-0.982907	2.47e-05	3.35e-19	2.83e-13	-0.918511
PFDN2	DEPDC1	-0.467771	9.25e-07	0.512174	1.83e-21	0	-0.979945	2.83e-05	3.35e-19	2.83e-13	-0.913304
C1orf35	TROAP	-0.472955	6.73e-07	0.512266	1.8e-21	0	-0.985221	2.2e-05	3.35e-19	2.83e-13	-0.923262
TMEM208	CIRH1A	-0.436064	5.76e-06	0.512124	1.85e-21	0	-0.948188	0.000132651	3.35e-19	2.83e-13	-0.85148
GEMIN5	NUSAP1	-0.450453	2.57e-06	0.512324	1.78e-21	0	-0.962777	6.8e-05	3.35e-19	2.83e-13	-0.879235
TIMM44	SMC2	-0.453741	2.13e-06	0.512437	1.74e-21	0	-0.966179	5.77e-05	3.35e-19	2.83e-13	-0.885457
MRPL9	YPEL5	0.617474	7.78e-12	-0.512184	1.83e-21	0	1.12966	1.19e-09	3.35e-19	2.83e-13	-1.20557
SLC25A39	TSR1	-0.433555	6.61e-06	0.512054	1.88e-21	0	-0.945609	0.000151828	3.38e-19	2.83e-13	-0.846699
RAI2	ILF3	0.584086	1.78e-10	-0.511966	1.91e-21	0	1.09605	1.87e-08	3.52e-19	2.83e-13	-1.14087
MRPL9	DDX31	-0.420114	1.35e-05	0.511965	1.92e-21	0	-0.932079	0.00027543	3.52e-19	2.83e-13	-0.820592
PFDN2	RAI2	0.667459	3.36e-14	-0.511723	2.01e-21	0	1.17918	9.96e-12	3.85e-19	2.83e-13	-1.30434
WDR75	RANGAP1	-0.414869	1.77e-05	0.511665	2.04e-21	0	-0.926534	0.000351561	3.85e-19	2.83e-13	-0.810823
EIF2S2	ARHGAP24	0.403744	3.11e-05	-0.511658	2.04e-21	0	0.915402	0.000560814	3.85e-19	2.83e-13	-0.789091
MCM4	PDAP1	-0.435368	5.99e-06	0.511763	2e-21	0	-0.947131	0.000142098	3.85e-19	2.83e-13	-0.85072
CTSO	CD59	-0.481368	3.98e-07	0.511433	2.14e-21	0	-0.992801	1.39e-05	3.92e-19	2.83e-13	-0.941214
KIF11	ANKRD39	-0.420906	1.3e-05	0.511484	2.12e-21	0	-0.93239	0.000269105	3.92e-19	2.83e-13	-0.822911
RHOBTB1	TROAP	0.417606	1.54e-05	-0.511422	2.14e-21	0	0.929027	0.000309926	3.92e-19	2.83e-13	-0.816559
ZNF232	RRM2	-0.44036	4.54e-06	0.511494	2.11e-21	0	-0.951854	0.000110971	3.92e-19	2.83e-13	-0.86093
BORA	RIOK1	-0.40198	3.39e-05	0.511591	2.07e-21	0	-0.913571	0.000607085	3.92e-19	2.83e-13	-0.785746
ANKRD39	BUB1	-0.415482	1.72e-05	0.511586	2.07e-21	0	-0.927068	0.000344509	3.92e-19	2.83e-13	-0.812144
AHSA1	PTGS1	0.551935	2.64e-09	-0.511149	2.27e-21	0	1.06308	1.87e-07	4.17e-19	2.83e-13	-1.07979
PLK1	PRPF4	-0.400708	3.61e-05	0.511212	2.24e-21	0	-0.91192	0.000636758	4.17e-19	2.83e-13	-0.783839
BMS1	CDC25C	-0.445137	3.48e-06	0.511007	2.34e-21	0	-0.956144	8.78e-05	4.17e-19	2.83e-13	-0.871096
UBE2M	KIAA0101	-0.472607	6.88e-07	0.510786	2.45e-21	0	-0.983393	2.22e-05	4.17e-19	2.83e-13	-0.925255
JADE3	STX12	0.532637	1.17e-08	-0.511047	2.32e-21	0	1.04368	6.87e-07	4.17e-19	2.83e-13	-1.04225
NR3C2	TMEM185B	0.506811	7.43e-08	-0.511251	2.22e-21	0	1.01806	3.43e-06	4.17e-19	2.83e-13	-0.991316
KIFC1	TIMM44	-0.504158	8.91e-08	0.510951	2.37e-21	0	-1.01511	3.78e-06	4.17e-19	2.83e-13	-0.986707
PFDN2	FKBPL	-0.494773	1.67e-07	0.511296	2.2e-21	0	-1.00607	6.85e-06	4.17e-19	2.83e-13	-0.967684
BEX5	MAP9	-0.431839	7.25e-06	0.510961	2.36e-21	0	-0.9428	0.00016509	4.17e-19	2.83e-13	-0.845151
FKBP4	POLR3G	-0.439256	4.83e-06	0.511254	2.22e-21	0	-0.95051	0.000115953	4.17e-19	2.83e-13	-0.859174
SSB	SCLY	-0.452661	2.26e-06	0.510848	2.42e-21	0	-0.96351	6.26e-05	4.17e-19	2.83e-13	-0.886097
SSB	DIAPH3	-0.666343	3.84e-14	0.510961	2.36e-21	0	-1.1773	1.1e-11	4.17e-19	2.83e-13	-1.3041
SLC16A7	GEMIN4	0.554323	2.19e-09	-0.510849	2.42e-21	0	1.06517	1.6e-07	4.17e-19	2.83e-13	-1.0851
SLC16A7	DDX31	0.448761	2.83e-06	-0.511122	2.28e-21	0	0.959883	7.36e-05	4.17e-19	2.83e-13	-0.877992
SIGMAR1	WDR3	-0.46351	1.2e-06	0.511117	2.28e-21	0	-0.974628	3.62e-05	4.17e-19	2.83e-13	-0.906857
EZH2	TIMM44	-0.469151	8.5e-07	0.510544	2.57e-21	0	-0.979695	2.63e-05	4.47e-19	2.83e-13	-0.918924
KIFC1	RSRC1	-0.582046	2.13e-10	0.510555	2.57e-21	0	-1.0926	2.08e-08	4.47e-19	2.83e-13	-1.14003
MDC1	RCBTB2	0.4845	3.26e-07	-0.510693	2.5e-21	0	0.995194	1.2e-05	4.47e-19	2.83e-13	-0.948711
MAD2L1	BRF2	-0.56354	1.03e-09	0.510688	2.5e-21	0	-1.07423	8.19e-08	4.47e-19	2.83e-13	-1.10349
MYO19	CIRH1A	-0.474287	6.2e-07	0.510518	2.59e-21	0	-0.984805	2.03e-05	4.47e-19	2.83e-13	-0.929032
PSMD2	MYBL2	-0.519352	3.09e-08	0.510278	2.72e-21	0	-1.02963	1.58e-06	4.9e-19	2.83e-13	-1.01778
KIF11	GEMIN5	-0.41895	1.44e-05	0.510209	2.76e-21	0	-0.929159	0.000293086	4.9e-19	2.83e-13	-0.821134
RAD54L	SSB	-0.634695	1.33e-12	0.510283	2.72e-21	0	-1.14498	2.63e-10	4.9e-19	2.83e-13	-1.24381
ACYP1	C16orf59	-0.48282	3.63e-07	0.510417	2.64e-21	0	-0.993238	1.26e-05	4.9e-19	2.83e-13	-0.945933
AAR2	PDE4D	0.461374	1.36e-06	-0.510335	2.69e-21	0	0.97171	4.08e-05	4.9e-19	2.83e-13	-0.904061
ZNF232	FANCA	-0.489061	2.43e-07	0.510128	2.81e-21	0	-0.999189	8.96e-06	4.9e-19	2.83e-13	-0.958702
NARS2	LYAR	-0.405077	2.91e-05	0.510161	2.79e-21	0	-0.915237	0.00052525	4.9e-19	2.83e-13	-0.794017
NANP	AUNIP	-0.421866	1.23e-05	0.510175	2.78e-21	0	-0.932041	0.000257891	4.9e-19	2.83e-13	-0.826906
FAM150B	PDGFRA	-0.406289	2.74e-05	0.510194	2.77e-21	0	-0.916483	0.000498284	4.9e-19	2.83e-13	-0.796341
RAD54L	MALSU1	-0.488761	2.48e-07	0.509954	2.91e-21	0	-0.998714	9.1e-06	5.59e-19	2.83e-13	-0.958442
CDCA4	CAPN6	0.432919	6.84e-06	-0.509996	2.88e-21	0	0.942915	0.000157054	5.59e-19	2.83e-13	-0.848868
PLK1	CIRH1A	-0.429823	8.09e-06	0.509569	3.15e-21	0	-0.939392	0.000181175	5.79e-19	2.83e-13	-0.843503
BMS1	HMMR	-0.409961	2.28e-05	0.509788	3.01e-21	0	-0.919749	0.000433573	5.79e-19	2.83e-13	-0.804179
MMRN1	FAM20A	-0.416838	1.6e-05	0.509461	3.22e-21	0	-0.926299	0.00032401	5.79e-19	2.83e-13	-0.818193
PPP4C	CCL19	0.418818	1.45e-05	-0.509687	3.07e-21	0	0.928505	0.000293086	5.79e-19	2.83e-13	-0.821715
AAR2	TXNIP	0.404848	2.94e-05	-0.509399	3.26e-21	0	0.914248	0.000534808	5.79e-19	2.83e-13	-0.794756
PFDN2	LOC100505501	0.573777	4.37e-10	-0.509591	3.14e-21	0	1.08337	3.98e-08	5.79e-19	2.83e-13	-1.12596
PSMD4	ESPL1	-0.559232	1.47e-09	0.509656	3.09e-21	0	-1.06889	1.14e-07	5.79e-19	2.83e-13	-1.09727
PDAP1	DTL	-0.400552	3.64e-05	0.509491	3.2e-21	0	-0.910043	0.000636758	5.79e-19	2.83e-13	-0.786182
TSR1	CNTN4	0.470147	8e-07	-0.509743	3.04e-21	0	0.97989	2.58e-05	5.79e-19	2.83e-13	-0.922322
ANKEF1	ZNF343	-0.528053	1.64e-08	0.509457	3.22e-21	0	-1.03751	8.83e-07	5.79e-19	2.83e-13	-1.0365
CEP78	PAPLN	0.442016	4.14e-06	-0.509676	3.08e-21	0	0.951692	0.000102033	5.79e-19	2.83e-13	-0.86725
TOMM34	TGIF2	-0.422298	1.21e-05	0.509167	3.42e-21	0	-0.931465	0.000257032	5.97e-19	2.83e-13	-0.829391
BUB1B	IPO5	-0.477672	5.02e-07	0.509059	3.5e-21	0	-0.986731	1.71e-05	5.97e-19	2.83e-13	-0.938343
ANKRD39	DIAPH3	-0.572013	5.08e-10	0.509087	3.48e-21	0	-1.0811	4.55e-08	5.97e-19	2.83e-13	-1.12361
SART3	LPAR1	0.471335	7.44e-07	-0.50916	3.43e-21	0	0.980495	2.41e-05	5.97e-19	2.83e-13	-0.925711
PDK4	STX12	-0.508455	6.64e-08	0.50922	3.39e-21	0	-1.01767	3.15e-06	5.97e-19	2.83e-13	-0.998498
ILF3	DIAPH3	-0.558092	1.61e-09	0.509309	3.32e-21	0	-1.0674	1.18e-07	5.97e-19	2.83e-13	-1.09578
WDR3	GPSM2	-0.508923	6.43e-08	0.509258	3.36e-21	0	-1.01818	2.86e-06	5.97e-19	2.83e-13	-0.999343
DDX20	MTHFD2	-0.50477	8.55e-08	0.509277	3.35e-21	0	-1.01405	3.76e-06	5.97e-19	2.83e-13	-0.991152
MYC	YDJC	-0.455458	1.92e-06	0.508998	3.55e-21	0	-0.964456	5.41e-05	6.19e-19	2.83e-13	-0.894812
RAD54L	STX12	0.534629	1.01e-08	-0.508869	3.64e-21	0	1.0435	6.16e-07	6.19e-19	2.83e-13	-1.05062
STARD7	EIF5B	-0.419154	1.42e-05	0.508701	3.77e-21	0	-0.927855	0.000290229	6.39e-19	2.83e-13	-0.823969
FOXF2	GCFC2	0.438824	4.95e-06	-0.508599	3.85e-21	0	0.947423	0.000120211	6.39e-19	2.83e-13	-0.862808
KIF4A	PSMD4	-0.511191	5.49e-08	0.50878	3.71e-21	0	-1.01997	2.63e-06	6.39e-19	2.83e-13	-1.00474
SNRK	MRPL9	0.439436	4.78e-06	-0.508636	3.82e-21	0	0.948072	0.000115953	6.39e-19	2.83e-13	-0.86395
DARS2	CMSS1	-0.411125	2.15e-05	0.508495	3.93e-21	0	-0.91962	0.000413431	6.74e-19	2.83e-13	-0.808513
SKA3	PCID2	-0.420234	1.34e-05	0.508467	3.96e-21	0	-0.928701	0.00027543	6.74e-19	2.83e-13	-0.826473
IPO5	CKAP2	-0.480528	4.2e-07	0.508551	3.89e-21	0	-0.989079	1.49e-05	6.74e-19	2.83e-13	-0.944897
SPAG5	ZNF232	-0.419766	1.38e-05	0.508273	4.12e-21	0	-0.928039	0.000284419	6.87e-19	2.83e-13	-0.825867
CPSF4	DUS4L	-0.407369	2.59e-05	0.508272	4.12e-21	0	-0.915641	0.00047931	6.87e-19	2.83e-13	-0.801477
MRPS12	MTPAP	-0.426175	9.83e-06	0.508432	3.99e-21	0	-0.934607	0.00020968	6.87e-19	2.83e-13	-0.838213
KIF2C	AHCTF1	-0.489481	2.37e-07	0.508356	4.05e-21	0	-0.997837	8.96e-06	6.87e-19	2.83e-13	-0.96287
MDC1	MITF	0.403588	3.13e-05	-0.508135	4.24e-21	0	0.911724	0.000573197	7.28e-19	2.83e-13	-0.794254
BMS1	NOL6	-0.410093	2.26e-05	0.50766	4.67e-21	0	-0.917753	0.000433573	7.98e-19	2.83e-13	-0.80781
KIFC1	TAF11	-0.552523	2.52e-09	0.507691	4.64e-21	0	-1.06021	1.85e-07	7.98e-19	2.83e-13	-1.08831
PFDN2	TXNDC15	0.524464	2.14e-08	-0.508027	4.33e-21	0	1.03249	1.1e-06	7.98e-19	2.83e-13	-1.03236
KIF4A	TIMM44	-0.427987	8.92e-06	0.507883	4.46e-21	0	-0.935869	0.000199754	7.98e-19	2.83e-13	-0.842689
YDJC	MDC1	-0.473543	6.49e-07	0.507676	4.66e-21	0	-0.981219	2.06e-05	7.98e-19	2.83e-13	-0.932767
SEC31A	UBQLN1	0.4033	3.18e-05	-0.507879	4.47e-21	0	0.911179	0.000578214	7.98e-19	2.83e-13	-0.794088
SSB	CNTN4	0.400528	3.64e-05	-0.507623	4.71e-21	0	0.908151	0.000636758	8.71e-19	2.83e-13	-0.789027
POLR3G	MFSD12	-0.511467	5.39e-08	0.50751	4.82e-21	0	-1.01898	2.62e-06	8.71e-19	2.83e-13	-1.0078
BID	HILPDA	-0.404632	2.97e-05	0.507519	4.81e-21	0	-0.912151	0.000534808	8.71e-19	2.83e-13	-0.797276
KIFC1	YEATS2	-0.446877	3.15e-06	0.507466	4.86e-21	0	-0.954343	8.09e-05	8.85e-19	2.83e-13	-0.880604
SKA3	CIRH1A	-0.411209	2.14e-05	0.507424	4.9e-21	0	-0.918633	0.000413431	8.85e-19	2.83e-13	-0.810386
AHSA1	MTHFD2	-0.405881	2.79e-05	0.507354	4.98e-21	0	-0.913235	0.000498284	9.26e-19	2.83e-13	-0.799995
NAE1	PSAT1	-0.474863	5.98e-07	0.507127	5.21e-21	0	-0.981991	2.03e-05	9.26e-19	2.83e-13	-0.936379
NAA15	PDE1C	0.433363	6.68e-06	-0.50737	4.96e-21	0	0.940733	0.000151828	9.26e-19	2.83e-13	-0.854137
TIMM44	MTFR2	-0.534293	1.03e-08	0.50731	5.02e-21	0	-1.0416	6.17e-07	9.26e-19	2.83e-13	-1.05319
ADAM17	LPHN3	0.413537	1.9e-05	-0.507384	4.95e-21	0	0.920921	0.000363906	9.26e-19	2.83e-13	-0.815038
DDOST	TMEM185B	-0.445209	3.46e-06	0.507391	4.94e-21	0	-0.952599	8.78e-05	9.26e-19	2.83e-13	-0.877447
BUB1	RSRC1	-0.437684	5.27e-06	0.507163	5.17e-21	0	-0.944847	0.000127719	9.26e-19	2.83e-13	-0.863003
C1orf43	PRUNE	-0.460882	1.4e-06	0.506965	5.39e-21	0	-0.967847	4.08e-05	9.37e-19	2.83e-13	-0.9091
TSR1	WDR3	-0.410441	2.22e-05	0.506989	5.36e-21	0	-0.91743	0.000413431	9.37e-19	2.83e-13	-0.809566
POLR2H	KPNA4	-0.447861	2.98e-06	0.506935	5.42e-21	0	-0.954796	7.89e-05	9.58e-19	2.83e-13	-0.883467
FOXF2	RHOBTB1	-0.53889	7.3e-09	0.506872	5.49e-21	0	-1.04576	4.52e-07	9.67e-19	2.83e-13	-1.06317
ILF3	C16orf45	0.497846	1.36e-07	-0.506818	5.55e-21	0	1.00466	5.53e-06	9.67e-19	2.83e-13	-0.982297
TPD52L2	NR3C2	0.499202	1.25e-07	-0.506477	5.96e-21	0	1.00568	5.15e-06	9.72e-19	2.83e-13	-0.985636
HPGDS	C10orf35	0.45919	1.54e-06	-0.506464	5.97e-21	0	0.965654	4.45e-05	1.01e-18	2.83e-13	-0.906659
AHCY	TGIF2	-0.657426	1.09e-13	0.506189	6.32e-21	0	-1.16361	2.83e-11	1.04e-18	2.83e-13	-1.29878
AHCY	ZNF74	-0.475824	5.64e-07	0.506262	6.23e-21	0	-0.982086	1.86e-05	1.04e-18	2.83e-13	-0.939876
CCL19	MKI67	0.409757	2.3e-05	-0.506335	6.13e-21	0	0.916092	0.000433573	1.04e-18	2.83e-13	-0.809261
SSB	TXNDC15	0.4776	5.05e-07	-0.506255	6.23e-21	0	0.983854	1.71e-05	1.04e-18	2.83e-13	-0.943399
PSMD2	CCNF	-0.416526	1.63e-05	0.50607	6.47e-21	0	-0.922596	0.00032401	1.14e-18	2.83e-13	-0.823059
AHCY	GEMIN5	-0.404512	2.99e-05	0.506064	6.48e-21	0	-0.910576	0.000544468	1.14e-18	2.83e-13	-0.799331
BMS1	TTK	-0.46105	1.38e-06	0.506024	6.54e-21	0	-0.967074	4.08e-05	1.14e-18	2.83e-13	-0.911123
EXOSC8	SLC25A39	-0.482676	3.66e-07	0.506009	6.56e-21	0	-0.988685	1.29e-05	1.14e-18	2.83e-13	-0.953889
RAD54B	CYTH1	0.533837	1.07e-08	-0.505957	6.63e-21	0	1.03979	6.31e-07	1.14e-18	2.83e-13	-1.0551
BMS1	FAM69A	0.586319	1.46e-10	-0.505805	6.84e-21	0	1.09212	1.5e-08	1.22e-18	2.83e-13	-1.15918
MEIS3P1	POLR3G	0.526517	1.84e-08	-0.505829	6.8e-21	0	1.03235	9.71e-07	1.22e-18	2.83e-13	-1.0409
TSEN34	CDCA5	-0.454329	2.05e-06	0.505799	6.84e-21	0	-0.960128	5.74e-05	1.22e-18	2.83e-13	-0.898242
TIMM44	KIAA0101	-0.526937	1.78e-08	0.505938	6.65e-21	0	-1.03287	9.62e-07	1.22e-18	2.83e-13	-1.0415
RSRC1	MTHFD2	-0.488677	2.49e-07	0.505864	6.75e-21	0	-0.994541	9.1e-06	1.22e-18	2.83e-13	-0.966025
UNG	CIRH1A	-0.424482	1.08e-05	0.505574	7.17e-21	0	-0.930057	0.000225502	1.24e-18	2.83e-13	-0.839605
PUF60	DPY19L4	-0.446529	3.21e-06	0.505579	7.16e-21	0	-0.952108	8.3e-05	1.24e-18	2.83e-13	-0.883202
MTFP1	ANKRD54	-0.415554	1.71e-05	0.505583	7.15e-21	0	-0.921137	0.000344301	1.24e-18	2.83e-13	-0.82193
PTTG1	TIMM44	-0.494557	1.7e-07	0.505397	7.43e-21	0	-0.999954	6.85e-06	1.33e-18	2.83e-13	-0.978553
DBF4	METTL5	-0.433615	6.59e-06	0.505428	7.38e-21	0	-0.939043	0.000151828	1.33e-18	2.83e-13	-0.857917
YDJC	PSMC3IP	-0.410645	2.2e-05	0.505425	7.39e-21	0	-0.91607	0.000413431	1.33e-18	2.83e-13	-0.812475
MAPRE1	STAU1	-0.669391	2.67e-14	0.505468	7.32e-21	0	-1.17486	8.66e-12	1.33e-18	2.83e-13	-1.3243
RCBTB2	PSMC3IP	0.422118	1.22e-05	-0.505487	7.3e-21	0	0.927605	0.00025759	1.33e-18	2.83e-13	-0.835073
LPHN3	HILPDA	0.432211	7.11e-06	-0.505433	7.38e-21	0	0.937644	0.00016307	1.33e-18	2.83e-13	-0.85513
UBAC1	DDX31	-0.502814	9.76e-08	0.505324	7.54e-21	0	-1.00814	4.08e-06	1.34e-18	2.83e-13	-0.995033
UBE2M	CDCA8	-0.443228	3.87e-06	0.505323	7.54e-21	0	-0.948552	9.57e-05	1.34e-18	2.83e-13	-0.877118
PCBD1	ZWINT	-0.414833	1.78e-05	0.505192	7.75e-21	0	-0.920026	0.000351561	1.36e-18	2.83e-13	-0.82114
MELK	TIMM44	-0.521656	2.62e-08	0.505215	7.71e-21	0	-1.02687	1.35e-06	1.36e-18	2.83e-13	-1.03254
SLC25A33	TROAP	-0.429583	8.19e-06	0.505254	7.65e-21	0	-0.934837	0.000181175	1.36e-18	2.83e-13	-0.850232
CCNA2	ZNF639	-0.461842	1.32e-06	0.505192	7.75e-21	0	-0.967034	3.85e-05	1.36e-18	2.83e-13	-0.914192
TOX	TMEM185B	0.618962	6.71e-12	-0.50501	8.04e-21	0	1.12397	1.05e-09	1.38e-18	2.83e-13	-1.22564
PBXIP1	PSMC3IP	0.501734	1.05e-07	-0.505118	7.87e-21	0	1.00685	4.3e-06	1.38e-18	2.83e-13	-0.993302
TSR1	ZMAT1	0.455206	1.95e-06	-0.505107	7.88e-21	0	0.960312	5.41e-05	1.38e-18	2.83e-13	-0.901206
TTK	PSMD4	-0.507591	7.04e-08	0.504815	8.37e-21	0	-1.01241	3.19e-06	1.46e-18	2.83e-13	-1.0055
PURA	PHF19	0.458182	1.64e-06	-0.504867	8.28e-21	0	0.963049	4.77e-05	1.46e-18	2.83e-13	-0.907529
ZBTB20	LYAR	0.442952	3.93e-06	-0.504804	8.38e-21	0	0.947757	9.57e-05	1.46e-18	2.83e-13	-0.877473
AHCY	ILF3	-0.473267	6.61e-07	0.504768	8.45e-21	0	-0.978035	2.2e-05	1.5e-18	2.83e-13	-0.937594
TOMM34	REEP5	0.4821	3.8e-07	-0.504457	9e-21	0	0.986557	1.37e-05	1.5e-18	2.83e-13	-0.955681
CDC45	SIVA1	-0.406061	2.77e-05	0.504539	8.85e-21	0	-0.9106	0.000498284	1.5e-18	2.83e-13	-0.804814
ACYP1	DIAPH3	-0.451233	2.46e-06	0.504564	8.8e-21	0	-0.955797	6.72e-05	1.5e-18	2.83e-13	-0.894303
GLMN	WDR3	-0.441296	4.31e-06	0.504515	8.89e-21	0	-0.945812	0.000104144	1.5e-18	2.83e-13	-0.874693
EIF6	TGIF2	-0.412133	2.04e-05	0.504446	9.02e-21	0	-0.916579	0.000393368	1.5e-18	2.83e-13	-0.817002
PFDN2	SQLE	-0.424122	1.1e-05	0.504593	8.75e-21	0	-0.928716	0.000232491	1.5e-18	2.83e-13	-0.840524
PFDN2	WDR3	-0.490573	2.2e-07	0.504358	9.18e-21	0	-0.994931	8.28e-06	1.5e-18	2.83e-13	-0.972669
C1orf109	YPEL5	0.529541	1.47e-08	-0.504616	8.71e-21	0	1.03416	8.25e-07	1.5e-18	2.83e-13	-1.04939
CENPM	ABCF2	-0.473759	6.41e-07	0.504664	8.63e-21	0	-0.978424	2.06e-05	1.5e-18	2.83e-13	-0.938761
ILKAP	CCNF	-0.426271	9.78e-06	0.504537	8.85e-21	0	-0.930807	0.00020968	1.5e-18	2.83e-13	-0.844875
INTS2	PDGFRA	0.414353	1.82e-05	-0.50451	8.9e-21	0	0.918863	0.000351626	1.5e-18	2.83e-13	-0.821299
SSB	PSAT1	-0.628635	2.51e-12	0.504588	8.76e-21	0	-1.13322	4.38e-10	1.5e-18	2.83e-13	-1.24584
FANCA	RNPS1	-0.451305	2.45e-06	0.504692	8.58e-21	0	-0.955997	6.55e-05	1.5e-18	2.83e-13	-0.894218
ABCF2	HELLS	-0.546247	4.14e-09	0.50459	8.76e-21	0	-1.05084	2.79e-07	1.5e-18	2.83e-13	-1.08255
MRPS18B	C8orf33	-0.415818	1.69e-05	0.504569	8.8e-21	0	-0.920386	0.000344301	1.5e-18	2.83e-13	-0.824105
RSRC1	DIAPH3	-0.550351	3e-09	0.504712	8.54e-21	0	-1.05506	2.15e-07	1.5e-18	2.83e-13	-1.09043
MALSU1	DIAPH3	-0.521284	2.69e-08	0.504512	8.9e-21	0	-1.0258	1.41e-06	1.5e-18	2.83e-13	-1.03324
RPL8	DDX31	-0.513075	4.81e-08	0.504246	9.39e-21	0	-1.01732	2.33e-06	1.6e-18	2.83e-13	-1.01751
HPGDS	PFDN2	0.628179	2.63e-12	-0.504224	9.44e-21	0	1.1324	4.38e-10	1.6e-18	2.83e-13	-1.24583
PFDN2	MKI67	-0.515464	4.07e-08	0.504051	9.77e-21	0	-1.01951	1.91e-06	1.6e-18	2.83e-13	-1.02264
GEMIN5	TONSL	-0.446361	3.24e-06	0.504157	9.57e-21	0	-0.950518	8.43e-05	1.6e-18	2.83e-13	-0.88536
CASC5	DNAJB1	-0.426199	9.82e-06	0.504022	9.83e-21	0	-0.930221	0.00020968	1.6e-18	2.83e-13	-0.845595
IQGAP3	SLC16A7	0.5152	4.15e-08	-0.504014	9.85e-21	0	1.01921	2.07e-06	1.6e-18	2.83e-13	-1.02219
CDK1	ZNF639	-0.45979	1.49e-06	0.504121	9.64e-21	0	-0.963911	4.4e-05	1.6e-18	2.83e-13	-0.912062
NSFL1C	SNX5	-0.414497	1.81e-05	0.504282	9.32e-21	0	-0.91878	0.000351626	1.6e-18	2.83e-13	-0.821955
MTPAP	POC1A	-0.4797	4.42e-07	0.504134	9.61e-21	0	-0.983834	1.53e-05	1.6e-18	2.83e-13	-0.951533
VPS72	CENPF	-0.439112	4.87e-06	0.503876	1.01e-20	0	-0.942988	0.000118696	1.68e-18	2.83e-13	-0.871469
DBF4	GEMIN5	-0.412541	2e-05	0.50388	1.01e-20	0	-0.916421	0.000393368	1.68e-18	2.83e-13	-0.818729
PFDN2	EPS15	0.458866	1.57e-06	-0.503859	1.02e-20	0	0.962725	4.5e-05	1.68e-18	2.83e-13	-0.910702
C10orf11	FKBP4	0.585359	1.59e-10	-0.503986	9.9e-21	0	1.08935	1.6e-08	1.68e-18	2.83e-13	-1.16146
LPAR1	SIGMAR1	0.475392	5.79e-07	-0.503925	1e-20	0	0.979316	1.95e-05	1.68e-18	2.83e-13	-0.943378
MRPL57	PROSER1	-0.560948	1.28e-09	0.503945	9.99e-21	0	-1.06489	9.91e-08	1.68e-18	2.83e-13	-1.11311
NME1	IPO5	-0.409085	2.38e-05	0.503514	1.09e-20	0	-0.912599	0.000446176	1.71e-18	2.83e-13	-0.812461
PLK1	LYAR	-0.466139	1.02e-06	0.503379	1.12e-20	0	-0.969517	3.1e-05	1.71e-18	2.83e-13	-0.92602
CDC20	AHCTF1	-0.475044	5.92e-07	0.503729	1.04e-20	0	-0.978773	1.98e-05	1.71e-18	2.83e-13	-0.943053
BMS1	MYO19	-0.559304	1.46e-09	0.503615	1.07e-20	0	-1.06292	1.14e-07	1.71e-18	2.83e-13	-1.11058
P2RY14	FTSJ2	0.533873	1.07e-08	-0.503656	1.06e-20	0	1.03753	6.17e-07	1.71e-18	2.83e-13	-1.06
P2RY14	TMEM185B	0.521872	2.58e-08	-0.503458	1.1e-20	0	1.02533	1.35e-06	1.71e-18	2.83e-13	-1.03658
ASF1B	C1orf35	-0.459334	1.53e-06	0.503782	1.03e-20	0	-0.963116	4.4e-05	1.71e-18	2.83e-13	-0.911771
SURF6	LPAR1	0.603756	2.94e-11	-0.503536	1.09e-20	0	1.10729	3.96e-09	1.71e-18	2.83e-13	-1.19903
YDJC	TMEM185B	-0.52018	2.91e-08	0.503409	1.11e-20	0	-1.02359	1.5e-06	1.71e-18	2.83e-13	-1.03331
TBC1D9	DDX31	0.411317	2.13e-05	-0.503662	1.06e-20	0	0.91498	0.000413431	1.71e-18	2.83e-13	-0.816652
TSR1	CREBRF	0.540318	6.55e-09	-0.503413	1.11e-20	0	1.04373	4.11e-07	1.71e-18	2.83e-13	-1.07331
TSPAN7	MYRIP	-0.411005	2.16e-05	0.503279	1.14e-20	0	-0.914284	0.000413431	1.92e-18	2.83e-13	-0.816654
PFDN2	HMMR	-0.531233	1.3e-08	0.503022	1.2e-20	0	-1.03426	7.39e-07	1.92e-18	2.83e-13	-1.05608
C1orf109	CLSPN	-0.455278	1.94e-06	0.503146	1.17e-20	0	-0.958423	5.41e-05	1.92e-18	2.83e-13	-0.904862
ZNF232	E2F7	-0.532121	1.22e-08	0.50323	1.15e-20	0	-1.03535	6.87e-07	1.92e-18	2.83e-13	-1.05741
ATAD5	IPO5	-0.476724	5.33e-07	0.503186	1.16e-20	0	-0.97991	1.78e-05	1.92e-18	2.83e-13	-0.94741
RIOK1	YDJC	-0.489421	2.37e-07	0.503286	1.14e-20	0	-0.992707	8.96e-06	1.92e-18	2.83e-13	-0.972452
LOC202025	SSB	0.424734	1.06e-05	-0.503258	1.15e-20	0	0.927993	0.000225502	1.92e-18	2.83e-13	-0.843969
PDE4D	MORC2	0.454605	2.02e-06	-0.503083	1.19e-20	0	0.957689	5.59e-05	1.92e-18	2.83e-13	-0.903638
HSD17B7	PSMD4	-0.430879	7.64e-06	0.502931	1.23e-20	0	-0.93381	0.000174464	1.94e-18	2.83e-13	-0.856737
ANKRD39	MTHFD2	-0.467651	9.31e-07	0.502955	1.22e-20	0	-0.970606	2.86e-05	1.94e-18	2.83e-13	-0.929806
BUB1B	CCL19	0.470567	7.8e-07	-0.502786	1.26e-20	0	0.973354	2.47e-05	1.98e-18	2.83e-13	-0.935918
SLCO2A1	LMNB2	0.496502	1.49e-07	-0.502876	1.24e-20	0	0.999378	6.09e-06	1.98e-18	2.83e-13	-0.987324
PFDN2	ETV4	-0.53817	7.71e-09	0.502794	1.26e-20	0	-1.04096	4.77e-07	1.98e-18	2.83e-13	-1.07036
WDR77	MRPL9	-0.464194	1.15e-06	0.502816	1.26e-20	0	-0.967011	3.42e-05	1.98e-18	2.83e-13	-0.923189
TMEM194A	CENPO	-0.415086	1.75e-05	0.502872	1.24e-20	0	-0.917957	0.000344509	1.98e-18	2.83e-13	-0.82543
TSR1	WLS	0.487417	2.7e-07	-0.502835	1.25e-20	0	0.990252	1.01e-05	1.98e-18	2.83e-13	-0.969337
KIF11	CIRH1A	-0.409073	2.38e-05	0.502771	1.27e-20	0	-0.911844	0.000446176	2.01e-18	2.83e-13	-0.813637
RAD54B	IPO5	-0.439844	4.68e-06	0.50276	1.27e-20	0	-0.942604	0.00011322	2.01e-18	2.83e-13	-0.874858
FANCD2	MRPL9	-0.455926	1.87e-06	0.502666	1.29e-20	0	-0.958591	5.11e-05	2.01e-18	2.83e-13	-0.907016
C1orf109	PTGS1	0.48438	3.29e-07	-0.502611	1.31e-20	0	0.986991	1.23e-05	2.09e-18	2.83e-13	-0.963728
BMS1	SHMT2	-0.467867	9.19e-07	0.502435	1.36e-20	0	-0.970302	2.83e-05	2.16e-18	2.83e-13	-0.931198
ASF1B	INTS2	-0.411689	2.09e-05	0.502458	1.35e-20	0	-0.914147	0.000395047	2.16e-18	2.83e-13	-0.819351
GEMIN5	PTGS1	0.678344	8.92e-15	-0.502426	1.36e-20	0	1.18077	3.24e-12	2.16e-18	2.83e-13	-1.35014
MYBL2	TGIF2	-0.428047	8.9e-06	0.502069	1.46e-20	0	-0.930115	0.000194124	2.2e-18	2.83e-13	-0.852566
ACYP1	PDE1C	0.516208	3.86e-08	-0.502118	1.45e-20	0	1.01833	1.91e-06	2.2e-18	2.83e-13	-1.02806
PFDN2	BROX	-0.407321	2.6e-05	0.501975	1.49e-20	0	-0.909296	0.00047931	2.2e-18	2.83e-13	-0.811436
C1orf35	SKA3	-0.493729	1.79e-07	0.50206	1.46e-20	0	-0.995789	7.02e-06	2.2e-18	2.83e-13	-0.983407
SSB	DDX31	-0.52102	2.74e-08	0.502064	1.46e-20	0	-1.02308	1.44e-06	2.2e-18	2.83e-13	-1.03776
CYTH1	ATAD2	0.416478	1.63e-05	-0.501964	1.49e-20	0	0.918442	0.000331585	2.2e-18	2.83e-13	-0.829696
TIMM44	FANCA	-0.509211	6.3e-08	0.50199	1.48e-20	0	-1.0112	2.86e-06	2.2e-18	2.83e-13	-1.01439
TROAP	TMEM185B	-0.523204	2.34e-08	0.502271	1.4e-20	0	-1.02548	1.22e-06	2.2e-18	2.83e-13	-1.04168
ILF3	MTHFD2	-0.430795	7.67e-06	0.501977	1.49e-20	0	-0.932772	0.000174464	2.2e-18	2.83e-13	-0.858197
SIVA1	CCNB2	-0.4421	4.12e-06	0.502051	1.47e-20	0	-0.944152	0.000102033	2.2e-18	2.83e-13	-0.880588
FCER1A	MYRIP	-0.42219	1.21e-05	0.502005	1.48e-20	0	-0.924195	0.000257032	2.2e-18	2.83e-13	-0.841009
FOXF2	AC004941.5	0.442762	3.97e-06	-0.5019	1.51e-20	0	0.944662	0.000100274	2.41e-18	2.83e-13	-0.882171
SSB	PTGS1	0.52426	2.17e-08	-0.501907	1.51e-20	0	1.02617	1.1e-06	2.41e-18	2.83e-13	-1.04454
CCNF	PIAS4	-0.443696	3.77e-06	0.501849	1.53e-20	0	-0.945545	9.44e-05	2.41e-18	2.83e-13	-0.884124
KIAA0101	CIRH1A	-0.418542	1.47e-05	0.501887	1.52e-20	0	-0.920429	0.000298571	2.41e-18	2.83e-13	-0.833937
GMNN	MRPL9	-0.518644	3.25e-08	0.50183	1.53e-20	0	-1.02047	1.63e-06	2.45e-18	2.83e-13	-1.03351
RMI2	MRPL9	-0.412277	2.03e-05	0.501626	1.6e-20	0	-0.913904	0.000393368	2.45e-18	2.83e-13	-0.821881
MARS2	TIMM44	-0.476196	5.51e-07	0.501738	1.56e-20	0	-0.977934	1.81e-05	2.45e-18	2.83e-13	-0.949092
CD36	ST3GAL6	-0.476472	5.41e-07	0.50165	1.59e-20	0	-0.978121	1.81e-05	2.45e-18	2.83e-13	-0.94981
PA2G4	ARHGEF39	-0.418146	1.5e-05	0.501792	1.54e-20	0	-0.919938	0.000303437	2.45e-18	2.83e-13	-0.833305
LYAR	POC1A	-0.437036	5.46e-06	0.501607	1.6e-20	0	-0.938643	0.000128758	2.45e-18	2.83e-13	-0.871271
NEIL2	TNFRSF10A	-0.451473	2.42e-06	0.501602	1.61e-20	0	-0.953075	6.55e-05	2.54e-18	2.83e-13	-0.900063
TPX2	MTPAP	-0.427231	9.29e-06	0.501534	1.63e-20	0	-0.928765	0.00020286	2.62e-18	2.83e-13	-0.851847
C16orf59	TBC1D9	0.451209	2.46e-06	-0.501526	1.63e-20	0	0.952735	6.72e-05	2.62e-18	2.83e-13	-0.899673
CCSAP	PTGS1	0.402388	3.32e-05	-0.501596	1.61e-20	0	0.903984	0.000594662	2.62e-18	2.83e-13	-0.802216
NME1	PRPF31	-0.432583	6.97e-06	0.501399	1.67e-20	0	-0.933982	0.000157054	2.64e-18	2.83e-13	-0.862753
WBP1L	EXOSC4	0.415698	1.7e-05	-0.501471	1.65e-20	0	0.917168	0.000344301	2.64e-18	2.83e-13	-0.828957
FOXF2	PSD3	-0.533069	1.13e-08	0.501363	1.68e-20	0	-1.03443	6.79e-07	2.64e-18	2.83e-13	-1.06324
NOL9	CLSPN	-0.429427	8.26e-06	0.501395	1.67e-20	0	-0.930822	0.000181175	2.64e-18	2.83e-13	-0.856464
GPSM2	YPEL5	0.435716	5.87e-06	-0.501345	1.69e-20	0	0.937061	0.000142098	2.64e-18	2.83e-13	-0.869093
SNX5	CIRH1A	-0.465131	1.08e-06	0.50135	1.69e-20	0	-0.966481	3.37e-05	2.64e-18	2.83e-13	-0.927756
BANF1	SKA3	-0.461938	1.31e-06	0.50112	1.77e-20	0	-0.963058	3.85e-05	2.66e-18	2.83e-13	-0.921812
WDR43	LPAR1	0.455446	1.92e-06	-0.501189	1.74e-20	0	0.956634	5.41e-05	2.66e-18	2.83e-13	-0.908731
RAI2	WDR75	0.449973	2.64e-06	-0.501219	1.73e-20	0	0.951192	7.09e-05	2.66e-18	2.83e-13	-0.897757
CMSS1	CIRBP	0.462658	1.26e-06	-0.50129	1.71e-20	0	0.963948	3.7e-05	2.66e-18	2.83e-13	-0.922935
CD36	SLC16A7	-0.428983	8.46e-06	0.50125	1.72e-20	0	-0.930232	0.000183839	2.66e-18	2.83e-13	-0.855827
P2RY14	C8orf33	0.469355	8.4e-07	-0.501033	1.8e-20	0	0.970388	2.59e-05	2.7e-18	2.83e-13	-0.936775
VAT1L	PSMC3IP	0.466643	9.9e-07	-0.501042	1.8e-20	0	0.967685	3.1e-05	2.7e-18	2.83e-13	-0.931345
RPL8	FAM91A1	-0.589655	1.08e-10	0.500932	1.84e-20	0	-1.09059	1.16e-08	2.92e-18	2.83e-13	-1.17712
UBE2C	SLC25A46	0.643828	5e-13	-0.500917	1.84e-20	0	1.14475	1.07e-10	2.92e-18	2.83e-13	-1.2853
TTK	DDX20	-0.451449	2.43e-06	0.500987	1.82e-20	0	-0.952436	6.55e-05	2.92e-18	2.83e-13	-0.901119
CCL19	ASPM	0.431647	7.33e-06	-0.50085	1.87e-20	0	0.932498	0.000171363	2.92e-18	2.83e-13	-0.861828
NCAPH	ABCF2	-0.512955	4.85e-08	0.500941	1.83e-20	0	-1.0139	2.33e-06	2.92e-18	2.83e-13	-1.02398
NXT1	CCNB2	-0.430435	7.83e-06	0.500816	1.88e-20	0	-0.931251	0.000174885	2.92e-18	2.83e-13	-0.859467
ADH1B	RNASE1	-0.409913	2.28e-05	0.500986	1.82e-20	0	-0.910899	0.000433573	2.92e-18	2.83e-13	-0.818213
STX12	FAM69A	-0.58213	2.12e-10	0.500856	1.87e-20	0	-1.08299	2.08e-08	2.92e-18	2.83e-13	-1.16227
EXOSC8	MYO19	-0.405857	2.8e-05	0.500811	1.88e-20	0	-0.906667	0.000516183	2.97e-18	2.83e-13	-0.810399
YDJC	STX12	0.461146	1.38e-06	-0.500686	1.93e-20	0	0.961832	4.08e-05	2.97e-18	2.83e-13	-0.921029
TSPAN7	PTCH1	-0.466715	9.86e-07	0.500584	1.97e-20	0	-0.967298	2.99e-05	3.02e-18	2.83e-13	-0.932341
WBP1L	TSR1	0.423114	1.16e-05	-0.500468	2.02e-20	0	0.923582	0.000248833	3.02e-18	2.83e-13	-0.845438
MELK	OSGIN2	-0.428011	8.91e-06	0.500588	1.97e-20	0	-0.928599	0.000194124	3.02e-18	2.83e-13	-0.855016
PUF60	YPEL5	0.411677	2.09e-05	-0.500576	1.97e-20	0	0.912253	0.000395047	3.02e-18	2.83e-13	-0.822407
PFDN2	GMNN	-0.623114	4.42e-12	0.500608	1.96e-20	0	-1.12372	7.17e-10	3.02e-18	2.83e-13	-1.24472
ORC6	ABCF2	-0.431899	7.23e-06	0.500678	1.93e-20	0	-0.932577	0.00016509	3.02e-18	2.83e-13	-0.862629
RAI2	TIMM44	0.552043	2.62e-09	-0.500586	1.97e-20	0	1.05263	1.87e-07	3.02e-18	2.83e-13	-1.10279
GEMIN5	DTYMK	-0.485641	3.03e-07	0.500565	1.98e-20	0	-0.986206	1.13e-05	3.02e-18	2.83e-13	-0.970184
DDOST	EMC1	-0.425779	1e-05	0.500524	1.99e-20	0	-0.926302	0.000212584	3.02e-18	2.83e-13	-0.850666
FOXF2	HDC	-0.468827	8.67e-07	0.500405	2.04e-20	0	-0.969232	2.63e-05	3.18e-18	2.83e-13	-0.936895
PTTG3P	RHOBTB1	0.402916	3.24e-05	-0.500243	2.11e-20	0	0.903159	0.000582819	3.18e-18	2.83e-13	-0.805442
OIP5	PSMD4	-0.540642	6.38e-09	0.500268	2.1e-20	0	-1.04091	4.11e-07	3.18e-18	2.83e-13	-1.0807
TSEN34	CENPF	-0.52096	2.75e-08	0.500278	2.09e-20	0	-1.02124	1.44e-06	3.18e-18	2.83e-13	-1.04134
MLLT4	MORC2	-0.503186	9.52e-08	0.500451	2.02e-20	0	-1.00364	4.08e-06	3.18e-18	2.83e-13	-1.00547
PCBD1	NUDT15	-0.41613	1.66e-05	0.500092	2.17e-20	0	-0.916221	0.000331585	3.35e-18	2.83e-13	-0.832106
ZWINT	RSRC1	-0.423762	1.12e-05	0.500072	2.18e-20	0	-0.923834	0.000236609	3.35e-18	2.83e-13	-0.847403
RAD54L	C1orf35	-0.45907	1.56e-06	0.50014	2.15e-20	0	-0.95921	4.5e-05	3.35e-18	2.83e-13	-0.917882
POLR2H	YEATS2	-0.415278	1.74e-05	0.500206	2.13e-20	0	-0.915484	0.000344509	3.35e-18	2.83e-13	-0.830213
PFDN2	BORA	-0.458686	1.59e-06	0.500079	2.18e-20	0	-0.958765	4.5e-05	3.35e-18	2.83e-13	-0.917226
C1orf109	SKA3	-0.437468	5.33e-06	0.500179	2.14e-20	0	-0.937647	0.000128758	3.35e-18	2.83e-13	-0.874623
MTFP1	HMGXB4	-0.417198	1.57e-05	0.500191	2.13e-20	0	-0.917389	0.00032191	3.35e-18	2.83e-13	-0.834077
GEMIN5	NOL6	-0.504194	8.89e-08	0.500117	2.16e-20	0	-1.00431	3.76e-06	3.35e-18	2.83e-13	-1.00815
TROAP	MTPAP	-0.448245	2.92e-06	0.50012	2.16e-20	0	-0.948365	7.64e-05	3.35e-18	2.83e-13	-0.896275
AUNIP	MED30	-0.570741	5.66e-10	0.500172	2.14e-20	0	-1.07091	4.81e-08	3.35e-18	2.83e-13	-1.14109
RPL8	HSPD1	-0.407777	2.54e-05	0.50003	2.2e-20	0	-0.907807	0.00047931	3.38e-18	2.83e-13	-0.815505
NME1	PSMD4	-0.444368	3.63e-06	0.499696	2.35e-20	0	-0.944064	9.39e-05	3.38e-18	2.83e-13	-0.889278
UBE2M	KIF18B	-0.419574	1.39e-05	0.499694	2.36e-20	0	-0.919268	0.000284419	3.38e-18	2.83e-13	-0.839663
PUF60	DIAPH3	-0.543474	5.13e-09	0.49967	2.37e-20	0	-1.04314	3.31e-07	3.38e-18	2.83e-13	-1.08767
CCL19	MTFR2	0.4403	4.56e-06	-0.499671	2.37e-20	0	0.939971	0.000110971	3.38e-18	2.83e-13	-0.88118
C1orf35	POLQ	-0.449601	2.7e-06	0.499852	2.28e-20	0	-0.949453	7.15e-05	3.38e-18	2.83e-13	-0.899467
ASUN	TSR1	-0.474563	6.1e-07	0.499828	2.29e-20	0	-0.974391	2.03e-05	3.38e-18	2.83e-13	-0.949454
FANCD2	CIRH1A	-0.479388	4.51e-07	0.499913	2.25e-20	0	-0.979301	1.53e-05	3.38e-18	2.83e-13	-0.958943
CLU	ILF3	0.635728	1.2e-12	-0.49979	2.31e-20	0	1.13552	2.3e-10	3.38e-18	2.83e-13	-1.27199
TBC1D9	TFB1M	0.439784	4.69e-06	-0.499774	2.32e-20	0	0.939558	0.00011322	3.38e-18	2.83e-13	-0.879966
BRCA2	CIRH1A	-0.46207	1.3e-06	0.499847	2.28e-20	0	-0.961917	3.85e-05	3.38e-18	2.83e-13	-0.924423
CENPN	AHCTF1	-0.411245	2.13e-05	0.500024	2.2e-20	0	-0.911269	0.000413431	3.38e-18	2.83e-13	-0.82245
C8orf33	FAM91A1	-0.472823	6.79e-07	0.499921	2.25e-20	0	-0.972744	2.2e-05	3.38e-18	2.83e-13	-0.945797
MAPRE1	CSNK2A1	-0.609685	1.67e-11	0.499597	2.4e-20	0	-1.10928	2.37e-09	3.76e-18	2.83e-13	-1.22035
MITF	MORC2	0.468575	8.81e-07	-0.499481	2.46e-20	0	0.968056	2.7e-05	3.76e-18	2.83e-13	-0.938124
DDX11	ILF3	-0.405004	2.92e-05	0.49953	2.43e-20	0	-0.904535	0.00052525	3.76e-18	2.83e-13	-0.81077
PSMD4	ATAD2	-0.440684	4.46e-06	0.499576	2.41e-20	0	-0.94026	0.00010941	3.76e-18	2.83e-13	-0.882116
EXOSC2	CHL1	0.557132	1.74e-09	-0.499546	2.43e-20	0	1.05668	1.29e-07	3.76e-18	2.83e-13	-1.11528
HILPDA	ZNF536	0.519832	2.98e-08	-0.499597	2.4e-20	0	1.01943	1.5e-06	3.76e-18	2.83e-13	-1.0405
TTK	GALNT10	0.598068	5.02e-11	-0.499351	2.52e-20	0	1.09742	6.1e-09	3.89e-18	2.83e-13	-1.19769
PRIM1	GEMIN5	-0.522192	2.52e-08	0.499303	2.55e-20	0	-1.0215	1.31e-06	3.89e-18	2.83e-13	-1.04584
P2RY14	MORC2	0.421602	1.25e-05	-0.49925	2.57e-20	0	0.920852	0.000257891	3.89e-18	2.83e-13	-0.844471
CENPA	TSR1	-0.467747	9.26e-07	0.499403	2.5e-20	0	-0.96715	2.83e-05	3.89e-18	2.83e-13	-0.936612
CPQ	CIRH1A	0.449913	2.65e-06	-0.499308	2.54e-20	0	0.949221	7.09e-05	3.89e-18	2.83e-13	-0.901073
PTCH1	COL4A5	-0.415842	1.69e-05	0.49933	2.53e-20	0	-0.915171	0.000344301	3.89e-18	2.83e-13	-0.8328
BMS1	YDJC	-0.439496	4.77e-06	0.499146	2.63e-20	0	-0.938641	0.000115953	3.94e-18	2.83e-13	-0.880497
BMS1	CNTN4	0.456562	1.8e-06	-0.4992	2.6e-20	0	0.955762	5.08e-05	3.94e-18	2.83e-13	-0.914586
ZNF239	YDJC	-0.411749	2.08e-05	0.49923	2.58e-20	0	-0.91098	0.000395047	3.94e-18	2.83e-13	-0.824768
TIMM44	AUNIP	-0.432007	7.19e-06	0.499241	2.58e-20	0	-0.931248	0.00016509	3.94e-18	2.83e-13	-0.865328
NME1	TIMM44	-0.461866	1.32e-06	0.499041	2.68e-20	0	-0.960907	3.85e-05	4.12e-18	2.83e-13	-0.925508
HJURP	DDX20	-0.400132	3.71e-05	0.499063	2.67e-20	0	-0.899195	0.000652209	4.12e-18	2.83e-13	-0.801766
C1orf35	CDC6	-0.468191	9.01e-07	0.49906	2.67e-20	0	-0.967251	2.81e-05	4.12e-18	2.83e-13	-0.938145
IPO5	CCDC138	-0.494857	1.66e-07	0.499074	2.67e-20	0	-0.993931	6.57e-06	4.12e-18	2.83e-13	-0.991552
MYBL2	TMEM185B	-0.565665	8.66e-10	0.498999	2.71e-20	0	-1.06466	7.28e-08	4.33e-18	2.83e-13	-1.1336
BUB1B	ZC3HAV1L	-0.443132	3.89e-06	0.498897	2.76e-20	0	-0.942029	9.57e-05	4.33e-18	2.83e-13	-0.888225
PRKACB	MYO19	0.402196	3.35e-05	-0.498948	2.73e-20	0	0.901144	0.000594819	4.33e-18	2.83e-13	-0.806088
TIMM44	DNAJC9	-0.419526	1.39e-05	0.498935	2.74e-20	0	-0.918461	0.000284419	4.33e-18	2.83e-13	-0.840843
PDGFRA	WDR5	0.420498	1.33e-05	-0.498884	2.77e-20	0	0.919382	0.000271518	4.33e-18	2.83e-13	-0.842878
CCNF	TBC1D9	0.42027	1.34e-05	-0.498812	2.81e-20	0	0.919082	0.00027254	4.38e-18	2.83e-13	-0.842542
GABARAP	RAD54L	0.42453	1.07e-05	-0.498353	3.08e-20	0	0.922883	0.000225502	4.57e-18	2.83e-13	-0.851868
TPD52L2	GINS1	-0.489529	2.36e-07	0.498507	2.99e-20	0	-0.988036	8.96e-06	4.57e-18	2.83e-13	-0.98199
MYBL2	PSMB4	-0.469763	8.19e-07	0.498421	3.04e-20	0	-0.968184	2.58e-05	4.57e-18	2.83e-13	-0.942503
DRG1	PBXIP1	0.430003	8.01e-06	-0.498533	2.97e-20	0	0.928536	0.000181009	4.57e-18	2.83e-13	-0.862537
CPSF4	PMS2P3	-0.433591	6.6e-06	0.498414	3.04e-20	0	-0.932006	0.000151828	4.57e-18	2.83e-13	-0.869941
BANF1	KIF2C	-0.442724	3.98e-06	0.498361	3.07e-20	0	-0.941085	0.000100274	4.57e-18	2.83e-13	-0.88836
PFDN2	CLSPN	-0.470003	8.07e-07	0.498521	2.98e-20	0	-0.968524	2.58e-05	4.57e-18	2.83e-13	-0.942795
GMNN	LYAR	-0.481128	4.04e-07	0.498481	3e-20	0	-0.979609	1.4e-05	4.57e-18	2.83e-13	-0.965189
YDJC	MTPAP	-0.425251	1.03e-05	0.498453	3.02e-20	0	-0.923703	0.000225502	4.57e-18	2.83e-13	-0.853141
PRKACB	RAB30	-0.403948	3.08e-05	0.498449	3.02e-20	0	-0.902397	0.000551127	4.57e-18	2.83e-13	-0.810411
MALSU1	CDT1	-0.430759	7.69e-06	0.498351	3.08e-20	0	-0.92911	0.000174464	4.57e-18	2.83e-13	-0.864368
DLGAP5	SIVA1	-0.415614	1.71e-05	0.49831	3.11e-20	0	-0.913924	0.000344301	4.76e-18	2.83e-13	-0.834045
OIP5	C1orf109	-0.403828	3.09e-05	0.498304	3.11e-20	0	-0.902132	0.000560814	4.76e-18	2.83e-13	-0.810406
USP39	GEN1	-0.446289	3.26e-06	0.498283	3.12e-20	0	-0.944572	8.43e-05	4.76e-18	2.83e-13	-0.895652
SLC25A39	MTPAP	-0.450141	2.62e-06	0.498109	3.23e-20	0	-0.94825	7.09e-05	4.76e-18	2.83e-13	-0.9037
SSB	PDGFRA	0.423114	1.16e-05	-0.498334	3.09e-20	0	0.921448	0.000248833	4.76e-18	2.83e-13	-0.849058
PSMD4	NEK2	-0.565641	8.68e-10	0.498161	3.2e-20	0	-1.0638	7.28e-08	4.76e-18	2.83e-13	-1.13546
PSMC3IP	GEN1	-0.420522	1.32e-05	0.498142	3.21e-20	0	-0.918664	0.000271518	4.76e-18	2.83e-13	-0.84418
BRF2	ESCO2	-0.592763	8.18e-11	0.498255	3.14e-20	0	-1.09102	8.94e-09	4.76e-18	2.83e-13	-1.18968
UBE2C	TSEN34	-0.554971	2.08e-09	0.49807	3.26e-20	0	-1.05304	1.56e-07	4.94e-18	2.83e-13	-1.11424
ILKAP	FANCD2	-0.410465	2.22e-05	0.498006	3.3e-20	0	-0.908471	0.000413431	4.94e-18	2.83e-13	-0.824217
NTN4	RAB30	-0.431635	7.33e-06	0.497994	3.31e-20	0	-0.92963	0.000171363	4.94e-18	2.83e-13	-0.866747
ABCA8	YEATS2	0.457594	1.7e-06	-0.497965	3.33e-20	0	0.955558	4.89e-05	4.94e-18	2.83e-13	-0.918928
CCNF	MTPAP	-0.41919	1.42e-05	0.497966	3.33e-20	0	-0.917156	0.000290229	4.94e-18	2.83e-13	-0.841804
RAD51	ABCF2	-0.434359	6.33e-06	0.498041	3.28e-20	0	-0.9324	0.000148447	4.94e-18	2.83e-13	-0.872137
UBE2M	HELLS	-0.508323	6.7e-08	0.497605	3.57e-20	0	-1.00593	3.15e-06	5.27e-18	2.83e-13	-1.02154
GPKOW	CDK16	-0.450321	2.59e-06	0.49753	3.63e-20	0	-0.947851	6.87e-05	5.27e-18	2.83e-13	-0.905114
RAD54L	MTPAP	-0.449325	2.74e-06	0.497656	3.54e-20	0	-0.946981	7.36e-05	5.27e-18	2.83e-13	-0.902883
EXO1	PSMD4	-0.49553	1.59e-07	0.497687	3.52e-20	0	-0.993217	6.33e-06	5.27e-18	2.83e-13	-0.995664
STIL	C10orf35	-0.607117	2.14e-11	0.497707	3.5e-20	0	-1.10482	2.88e-09	5.27e-18	2.83e-13	-1.21983
TPX2	PRPF31	-0.40498	2.92e-05	0.497737	3.48e-20	0	-0.902717	0.00052525	5.27e-18	2.83e-13	-0.813644
NCAPH	YEATS2	-0.449253	2.75e-06	0.497649	3.54e-20	0	-0.946902	7.36e-05	5.27e-18	2.83e-13	-0.902751
C1orf35	CDT1	-0.460318	1.45e-06	0.49785	3.4e-20	0	-0.958168	4.1e-05	5.27e-18	2.83e-13	-0.924611
KIF18B	CBLL1	-0.40324	3.19e-05	0.497872	3.39e-20	0	-0.901112	0.000578214	5.27e-18	2.83e-13	-0.809928
ANKRD39	FEN1	-0.431935	7.22e-06	0.497552	3.61e-20	0	-0.929487	0.00016509	5.27e-18	2.83e-13	-0.86812
RP11-5C23.1	MRPL9	0.523624	2.27e-08	-0.497637	3.55e-20	0	1.02126	1.22e-06	5.27e-18	2.83e-13	-1.05222
SRPK1	ILF3	-0.408449	2.46e-05	0.497474	3.67e-20	0	-0.905923	0.000454211	5.27e-18	2.83e-13	-0.821046
KIFC1	NUP153	-0.422454	1.2e-05	0.497259	3.83e-20	0	-0.919714	0.000256908	5.4e-18	2.83e-13	-0.849565
HMGB3P1	NXT1	-0.448137	2.93e-06	0.497434	3.7e-20	0	-0.945571	7.86e-05	5.4e-18	2.83e-13	-0.900896
PFDN2	C1orf74	-0.530093	1.41e-08	0.497391	3.73e-20	0	-1.02748	7.93e-07	5.4e-18	2.83e-13	-1.06575
C16orf59	SURF6	-0.480228	4.28e-07	0.497304	3.8e-20	0	-0.977532	1.53e-05	5.4e-18	2.83e-13	-0.965663
YDJC	RNPS1	-0.40312	3.2e-05	0.49738	3.74e-20	0	-0.900501	0.000582819	5.4e-18	2.83e-13	-0.810487
PRKACB	PDK4	-0.452241	2.32e-06	0.497303	3.8e-20	0	-0.949544	6.26e-05	5.4e-18	2.83e-13	-0.909388
TAF5L	MYO19	-0.448077	2.94e-06	0.497254	3.83e-20	0	-0.945331	7.86e-05	5.4e-18	2.83e-13	-0.901102
FANCD2	MTPAP	-0.457186	1.74e-06	0.497191	3.88e-20	0	-0.954377	4.98e-05	5.82e-18	2.83e-13	-0.919538
AHSA1	SLC25A39	-0.407285	2.61e-05	0.496897	4.12e-20	0	-0.904181	0.000481765	6.09e-18	2.83e-13	-0.819657
DRG1	EZH2	-0.42303	1.16e-05	0.49693	4.09e-20	0	-0.919961	0.000248833	6.09e-18	2.83e-13	-0.851287
CTSO	RP11-248J18.3	-0.44222	4.1e-06	0.496866	4.14e-20	0	-0.939086	0.000102033	6.09e-18	2.83e-13	-0.890019
CENPA	ILF3	-0.451149	2.47e-06	0.496845	4.16e-20	0	-0.947994	6.72e-05	6.09e-18	2.83e-13	-0.908028
FBL	MRPS23	-0.411125	2.15e-05	0.496978	4.05e-20	0	-0.908104	0.000413431	6.09e-18	2.83e-13	-0.827249
GEMIN5	PSAT1	-0.573765	4.37e-10	0.49716	3.91e-20	0	-1.07093	3.98e-08	6.09e-18	2.83e-13	-1.15409
FANCA	POLR3G	-0.403324	3.17e-05	0.496965	4.06e-20	0	-0.900289	0.000578214	6.09e-18	2.83e-13	-0.811576
OSGIN2	DIAPH3	-0.553231	2.39e-09	0.497153	3.91e-20	0	-1.05038	1.73e-07	6.09e-18	2.83e-13	-1.1128
CCNF	MALSU1	-0.430267	7.9e-06	0.49692	4.1e-20	0	-0.927187	0.00018047	6.09e-18	2.83e-13	-0.865867
PTGS1	STK3	0.41505	1.76e-05	-0.496926	4.09e-20	0	0.911975	0.000344509	6.09e-18	2.83e-13	-0.835235
STX12	DHX33	0.434227	6.37e-06	-0.49679	4.2e-20	0	0.931017	0.000148447	6.09e-18	2.83e-13	-0.874067
KEAP1	GEMIN4	-0.431155	7.53e-06	0.496722	4.26e-20	0	-0.927878	0.000171363	6.21e-18	2.83e-13	-0.868
UBE2C	TGIF2	-0.499202	1.25e-07	0.496682	4.29e-20	0	-0.995884	5.15e-06	6.21e-18	2.83e-13	-1.00507
P2RY14	MRPL9	0.577378	3.21e-10	-0.49675	4.24e-20	0	1.07413	3.06e-08	6.21e-18	2.83e-13	-1.16231
CCL19	GTSE1	0.423834	1.11e-05	-0.496726	4.26e-20	0	0.920561	0.000236609	6.21e-18	2.83e-13	-0.853255
CHEK2	TSEN34	-0.439628	4.73e-06	0.496628	4.34e-20	0	-0.936256	0.000115953	6.21e-18	2.83e-13	-0.885226
RHOBTB1	NUSAP1	0.404644	2.97e-05	-0.496634	4.34e-20	0	0.901278	0.000534808	6.21e-18	2.83e-13	-0.814775
PFDN2	BCL2	0.618662	6.92e-12	-0.496467	4.48e-20	0	1.11513	1.07e-09	6.21e-18	2.83e-13	-1.24613
PFDN2	NDC1	-0.49631	1.51e-07	0.496543	4.41e-20	0	-0.992852	6.09e-06	6.21e-18	2.83e-13	-0.99953
C16orf59	MTPAP	-0.41973	1.38e-05	0.496762	4.23e-20	0	-0.916492	0.000284419	6.21e-18	2.83e-13	-0.844931
FAM150B	COL4A6	-0.48228	3.76e-07	0.496573	4.39e-20	0	-0.978853	1.29e-05	6.21e-18	2.83e-13	-0.971217
ACACB	PHF19	0.431023	7.58e-06	-0.496747	4.24e-20	0	0.92777	0.000172984	6.21e-18	2.83e-13	-0.867692
FKBP4	TGS1	-0.474671	6.06e-07	0.49672	4.26e-20	0	-0.971392	2.03e-05	6.21e-18	2.83e-13	-0.955611
SSB	MRPS12	-0.581734	2.19e-10	0.4965	4.45e-20	0	-1.07823	2.18e-08	6.21e-18	2.83e-13	-1.17167
MRPL9	C16orf45	0.506535	7.57e-08	-0.496694	4.28e-20	0	1.00323	3.43e-06	6.21e-18	2.83e-13	-1.01981
TBC1D9	IL6R	-0.481908	3.85e-07	0.496492	4.46e-20	0	-0.9784	1.37e-05	6.21e-18	2.83e-13	-0.970627
TOP2A	AHCTF1	-0.406913	2.65e-05	0.496342	4.59e-20	0	-0.903255	0.000498284	6.89e-18	2.83e-13	-0.819823
TIMM44	RAD51	-0.413345	1.92e-05	0.496386	4.55e-20	0	-0.909731	0.000367609	6.89e-18	2.83e-13	-0.83271
PSMD2	TICRR	-0.467699	9.29e-07	0.496035	4.88e-20	0	-0.963734	2.83e-05	6.98e-18	2.83e-13	-0.942875
UBE2C	MORC2	-0.4009	3.57e-05	0.496229	4.7e-20	2.22e-16	-0.897129	0.000629445	6.98e-18	2.83e-13	-0.807894
UBE2M	CCNA2	-0.489049	2.43e-07	0.496295	4.64e-20	0	-0.985344	8.96e-06	6.98e-18	2.83e-13	-0.985399
CTSO	ZNF473	0.448809	2.82e-06	-0.496089	4.83e-20	0	0.944898	7.36e-05	6.98e-18	2.83e-13	-0.904695
ACYP1	PTGS1	0.451005	2.49e-06	-0.496007	4.91e-20	0	0.947012	6.8e-05	6.98e-18	2.83e-13	-0.909272
KIFC1	ZNF232	-0.526109	1.89e-08	0.496006	4.91e-20	0	-1.02211	1.05e-06	6.98e-18	2.83e-13	-1.06069
NABP2	MRPS12	-0.443276	3.86e-06	0.495997	4.92e-20	0	-0.939273	9.57e-05	6.98e-18	2.83e-13	-0.893708
GEMIN5	PDGFRA	0.578986	2.79e-10	-0.496044	4.87e-20	0	1.07503	2.65e-08	6.98e-18	2.83e-13	-1.16721
GEMIN5	SMARCA4	-0.525389	2e-08	0.496095	4.82e-20	0	-1.02148	1.07e-06	6.98e-18	2.83e-13	-1.05905
CX3CR1	MTPAP	0.428479	8.69e-06	-0.496192	4.73e-20	0	0.924671	0.000188552	6.98e-18	2.83e-13	-0.863535
TSR1	COL4A5	0.568269	6.97e-10	-0.496069	4.85e-20	0	1.06434	5.9e-08	6.98e-18	2.83e-13	-1.14554
HPGDS	PA2G4	0.402268	3.34e-05	-0.495688	5.23e-20	0	0.897957	0.000594662	7.59e-18	2.83e-13	-0.811535
SKA1	CBLL1	-0.405101	2.91e-05	0.495571	5.35e-20	0	-0.900672	0.00052525	7.59e-18	2.83e-13	-0.817442
GSG2	DDX20	-0.460798	1.4e-06	0.495882	5.03e-20	0	-0.95668	4.08e-05	7.59e-18	2.83e-13	-0.929249
RIOK1	MTFR2	-0.42027	1.34e-05	0.495903	5.01e-20	0	-0.916173	0.00027254	7.59e-18	2.83e-13	-0.847485
NAA15	MRPS18B	-0.459766	1.49e-06	0.495946	4.97e-20	0	-0.955712	4.4e-05	7.59e-18	2.83e-13	-0.927048
GSN	MRPS26	0.410669	2.2e-05	-0.495795	5.12e-20	0	0.906464	0.000413431	7.59e-18	2.83e-13	-0.828304
TMPO	TSR1	-0.438116	5.15e-06	0.49594	4.97e-20	0	-0.934056	0.000122326	7.59e-18	2.83e-13	-0.883405
CCT7	PTGS1	0.525065	2.04e-08	-0.495444	5.49e-20	0	1.02051	1.1e-06	7.92e-18	2.83e-13	-1.05979
TOMM34	TCFL5	-0.542442	5.56e-09	0.495478	5.45e-20	0	-1.03792	3.61e-07	7.92e-18	2.83e-13	-1.09479
PLK1	GEMIN5	-0.574353	4.16e-10	0.495472	5.46e-20	0	-1.06983	3.7e-08	7.92e-18	2.83e-13	-1.1592
EXOSC8	RANGAP1	-0.430183	7.93e-06	0.495484	5.44e-20	0	-0.925667	0.000181009	7.92e-18	2.83e-13	-0.868208
CTSO	MTPAP	0.541074	6.18e-09	-0.49539	5.55e-20	0	1.03646	3.79e-07	8.28e-18	2.83e-13	-1.09222
TOMM34	C8orf33	-0.453393	2.17e-06	0.495331	5.61e-20	0	-0.948725	5.83e-05	8.63e-18	2.83e-13	-0.915334
BMS1	HPGDS	0.503774	9.15e-08	-0.495315	5.63e-20	0	0.99909	3.93e-06	8.63e-18	2.83e-13	-1.01708
INTS2	DTYMK	-0.433831	6.51e-06	0.495282	5.67e-20	0	-0.929113	0.000151828	8.63e-18	2.83e-13	-0.875929
TIMM44	GINS2	-0.418722	1.45e-05	0.49522	5.74e-20	0	-0.913942	0.000293086	8.63e-18	2.83e-13	-0.845527
PSAT1	PGM2	-0.500702	1.13e-07	0.495212	5.74e-20	0	-0.995914	4.79e-06	8.63e-18	2.83e-13	-1.01109
KEAP1	ASF1B	-0.45583	1.88e-06	0.495101	5.87e-20	0	-0.95093	5.41e-05	8.7e-18	2.83e-13	-0.920681
BUB1B	SIVA1	-0.416442	1.64e-05	0.494741	6.3e-20	0	-0.911183	0.000331585	8.7e-18	2.83e-13	-0.841737
PTTG3P	TIMM44	-0.487069	2.77e-07	0.495031	5.95e-20	0	-0.9821	1.01e-05	8.7e-18	2.83e-13	-0.983916
EIF6	PHF20	-0.451509	2.42e-06	0.494851	6.17e-20	0	-0.94636	6.55e-05	8.7e-18	2.83e-13	-0.912414
BZW2	ARHGAP24	0.482976	3.59e-07	-0.494807	6.22e-20	0	0.977783	1.26e-05	8.7e-18	2.83e-13	-0.976091
ZNF232	NDC1	-0.439592	4.74e-06	0.494843	6.18e-20	0	-0.934435	0.000115953	8.7e-18	2.83e-13	-0.888347
SKA3	MALSU1	-0.44246	4.04e-06	0.495139	5.83e-20	0	-0.9376	0.000102033	8.7e-18	2.83e-13	-0.893608
ZNF786	LMBR1	-0.54441	4.78e-09	0.494773	6.26e-20	0	-1.03918	3.16e-07	8.7e-18	2.83e-13	-1.10032
SSB	PROSER1	-0.449853	2.66e-06	0.494882	6.13e-20	0	-0.944735	7.12e-05	8.7e-18	2.83e-13	-0.909011
CCNF	COQ7	-0.480024	4.33e-07	0.494812	6.22e-20	0	-0.974836	1.53e-05	8.7e-18	2.83e-13	-0.970114
ADH1B	TSR1	0.598608	4.77e-11	-0.495112	5.86e-20	0	1.09372	5.73e-09	8.7e-18	2.83e-13	-1.20903
STX12	DDX21	0.406229	2.75e-05	-0.494665	6.4e-20	0	0.900893	0.000498284	8.7e-18	2.83e-13	-0.82122
TPD52L2	EIF4E3	0.693585	1.26e-15	-0.494573	6.52e-20	0	1.18816	5.97e-13	9.11e-18	2.83e-13	-1.40239
KATNA1	CENPA	-0.495998	1.54e-07	0.494589	6.5e-20	0	-0.990587	6.09e-06	9.11e-18	2.83e-13	-1.00285
ZNF232	H2AFX	-0.493009	1.88e-07	0.494509	6.6e-20	0	-0.987518	7.44e-06	9.11e-18	2.83e-13	-0.996968
FKBP4	TMEM68	-0.503042	9.61e-08	0.494486	6.63e-20	0	-0.997528	4.08e-06	9.11e-18	2.83e-13	-1.0173
GTF3C2	MRPL9	-0.51736	3.56e-08	0.494589	6.5e-20	0	-1.01195	1.77e-06	9.11e-18	2.83e-13	-1.04604
AHSA1	RAI2	0.427495	9.16e-06	-0.494436	6.69e-20	0	0.921931	0.000202529	9.26e-18	2.83e-13	-0.864611
TPD52L2	RPN2	-0.500978	1.11e-07	0.4943	6.88e-20	0	-0.995278	4.79e-06	9.77e-18	2.83e-13	-1.01351
UBAC1	RMI1	-0.535122	9.71e-09	0.494387	6.76e-20	0	-1.02951	5.53e-07	9.77e-18	2.83e-13	-1.08239
PAFAH1B3	TSR1	-0.444968	3.51e-06	0.494316	6.86e-20	0	-0.939284	8.78e-05	9.77e-18	2.83e-13	-0.900171
KIF11	ZNF232	-0.479388	4.51e-07	0.49437	6.78e-20	0	-0.973758	1.53e-05	9.77e-18	2.83e-13	-0.969694
DARS2	ILF3	-0.451941	2.36e-06	0.494276	6.91e-20	0	-0.946218	6.26e-05	9.77e-18	2.83e-13	-0.914349
ABCF2	CENPN	-0.464002	1.16e-06	0.494308	6.87e-20	0	-0.958311	3.51e-05	9.77e-18	2.83e-13	-0.938691
TP53BP2	TRIM11	-0.468563	8.81e-07	0.494207	7e-20	0	-0.96277	2.7e-05	1.01e-17	2.83e-13	-0.94811
CIRBP	MRPL9	0.413345	1.92e-05	-0.494236	6.96e-20	0	0.907581	0.000367609	1.01e-17	2.83e-13	-0.836332
AHSA1	FOXF2	0.579358	2.7e-10	-0.494047	7.23e-20	0	1.0734	2.61e-08	1.03e-17	2.83e-13	-1.17268
CCL19	LOC100505501	-0.403864	3.09e-05	0.493988	7.31e-20	2.22e-16	-0.897852	0.000560814	1.03e-17	2.83e-13	-0.81756
PFDN2	FANCD2	-0.541938	5.78e-09	0.493985	7.32e-20	0	-1.03592	3.68e-07	1.03e-17	2.83e-13	-1.09707
SLC25A39	GEMIN5	-0.510651	5.7e-08	0.49407	7.19e-20	0	-1.00472	2.73e-06	1.03e-17	2.83e-13	-1.03356
RIOK1	BIRC5	-0.418818	1.45e-05	0.494028	7.26e-20	0	-0.912846	0.000293086	1.03e-17	2.83e-13	-0.847762
RIOK1	RECQL4	-0.409469	2.33e-05	0.494086	7.17e-20	0	-0.903555	0.000436789	1.03e-17	2.83e-13	-0.82874
RIOK1	WDR3	-0.45529	1.94e-06	0.49402	7.27e-20	0	-0.94931	5.41e-05	1.03e-17	2.83e-13	-0.921601
MARS2	ILF3	-0.529901	1.43e-08	0.49409	7.17e-20	0	-1.02399	8.17e-07	1.03e-17	2.83e-13	-1.07248
TAF11	UHRF1BP1	-0.415182	1.75e-05	0.494077	7.19e-20	0	-0.909258	0.000344509	1.03e-17	2.83e-13	-0.840318
MRPL9	DIAPH3	-0.560384	1.34e-09	0.494044	7.23e-20	0	-1.05443	1.03e-07	1.03e-17	2.83e-13	-1.13428
BMS1	YPEL5	0.507807	6.94e-08	-0.49383	7.54e-20	0	1.00164	3.19e-06	1.07e-17	2.83e-13	-1.0283
CENPA	RNASEH1	-0.429379	8.28e-06	0.493853	7.51e-20	0	-0.923232	0.000182636	1.07e-17	2.83e-13	-0.869446
PFDN2	BUB1	-0.568629	6.76e-10	0.493913	7.42e-20	0	-1.06254	5.76e-08	1.07e-17	2.83e-13	-1.15127
GEMIN5	DIAPH3	-0.651797	2.07e-13	0.49387	7.48e-20	0	-1.14567	5.12e-11	1.07e-17	2.83e-13	-1.31978
PTGS1	BARD1	0.471983	7.15e-07	-0.493865	7.49e-20	0	0.965848	2.31e-05	1.07e-17	2.83e-13	-0.955694
PKMYT1	E4F1	-0.448893	2.81e-06	0.493806	7.58e-20	0	-0.942698	7.36e-05	1.09e-17	2.83e-13	-0.909048
PRPF31	KIAA0101	-0.485185	3.12e-07	0.493767	7.64e-20	0	-0.978952	1.14e-05	1.09e-17	2.83e-13	-0.982618
REEP5	STAU1	0.491749	2.04e-07	-0.493819	7.56e-20	0	0.985568	7.83e-06	1.09e-17	2.83e-13	-0.995809
EXOSC2	TLE4	0.419238	1.42e-05	-0.493792	7.6e-20	0	0.91303	0.000290229	1.09e-17	2.83e-13	-0.849017
TTK	STX12	0.455278	1.94e-06	-0.493745	7.67e-20	0	0.949023	5.41e-05	1.13e-17	2.83e-13	-0.922089
CLSPN	USP37	-0.441572	4.25e-06	0.493741	7.68e-20	0	-0.935313	0.000102033	1.13e-17	2.83e-13	-0.89434
DEK	PSAT1	-0.416022	1.67e-05	0.493601	7.89e-20	0	-0.909623	0.000331585	1.17e-17	2.83e-13	-0.842829
UBE2C	RP9P	-0.467783	9.24e-07	0.493619	7.86e-20	0	-0.961402	2.83e-05	1.17e-17	2.83e-13	-0.94766
BUB1B	AHCTF1	-0.487765	2.64e-07	0.493708	7.73e-20	0	-0.981473	1.01e-05	1.17e-17	2.83e-13	-0.987962
PAMR1	STK3	0.616574	8.51e-12	-0.493739	7.68e-20	0	1.11031	1.33e-09	1.17e-17	2.83e-13	-1.24879
EXOSC5	SSB	-0.420138	1.35e-05	0.493669	7.79e-20	0	-0.913807	0.00027543	1.17e-17	2.83e-13	-0.851052
KIF18B	HSD17B6	0.425791	1e-05	-0.493713	7.72e-20	0	0.919504	0.000212584	1.17e-17	2.83e-13	-0.862425
ANKRD39	FANCD2	-0.429619	8.18e-06	0.493651	7.81e-20	0	-0.92327	0.000181175	1.17e-17	2.83e-13	-0.870289
YDJC	NOL9	-0.412577	1.99e-05	0.493666	7.79e-20	0	-0.906243	0.000393368	1.17e-17	2.83e-13	-0.835742
SSB	NPM1	-0.435632	5.9e-06	0.493741	7.68e-20	0	-0.929372	0.000142098	1.17e-17	2.83e-13	-0.882309
PRPF31	TICRR	-0.470903	7.64e-07	0.493571	7.94e-20	0	-0.964474	2.41e-05	1.17e-17	2.83e-13	-0.954073
LPAR1	TSR1	0.61871	6.88e-12	-0.493584	7.92e-20	0	1.11229	1.07e-09	1.17e-17	2.83e-13	-1.25351
ELP3	ESCO2	-0.503726	9.18e-08	0.493674	7.78e-20	0	-0.9974	3.93e-06	1.17e-17	2.83e-13	-1.02036
FOXF2	ILF3	0.579922	2.57e-10	-0.493279	8.41e-20	0	1.0732	2.45e-08	1.19e-17	2.83e-13	-1.17565
NCAPH	ZNF232	-0.498554	1.3e-07	0.493234	8.48e-20	0	-0.991788	5.45e-06	1.19e-17	2.83e-13	-1.01079
C16orf59	SSB	-0.54117	6.13e-09	0.49342	8.18e-20	0	-1.03459	3.74e-07	1.19e-17	2.83e-13	-1.09677
HNRNPU	CCNA2	-0.445929	3.33e-06	0.493449	8.13e-20	0	-0.939378	8.63e-05	1.19e-17	2.83e-13	-0.903697
PPID	GEMIN4	-0.486073	2.95e-07	0.493451	8.13e-20	0	-0.979523	1.1e-05	1.19e-17	2.83e-13	-0.985048
PDE4D	ADNP	0.412037	2.05e-05	-0.493201	8.53e-20	0	0.905238	0.000393368	1.19e-17	2.83e-13	-0.835435
CX3CR1	STX12	-0.516016	3.91e-08	0.493353	8.28e-20	0	-1.00937	1.91e-06	1.19e-17	2.83e-13	-1.04593
PRUNE	ASPM	-0.464878	1.1e-06	0.493194	8.55e-20	0	-0.958072	3.37e-05	1.19e-17	2.83e-13	-0.942588
RECQL4	CEP83	-0.461722	1.33e-06	0.493273	8.41e-20	0	-0.954996	3.85e-05	1.19e-17	2.83e-13	-0.936037
TMEM170A	CIRH1A	-0.410729	2.19e-05	0.493493	8.06e-20	0	-0.904223	0.000413431	1.19e-17	2.83e-13	-0.832289
CCL19	KIF4A	0.403024	3.22e-05	-0.493143	8.63e-20	2.22e-16	0.896167	0.000582819	1.21e-17	2.83e-13	-0.817257
CDC45	C12orf65	-0.441632	4.23e-06	0.493003	8.87e-20	0	-0.934635	0.000102033	1.22e-17	2.83e-13	-0.8958
PRIM1	TSR1	-0.561472	1.22e-09	0.493029	8.83e-20	0	-1.0545	9.48e-08	1.22e-17	2.83e-13	-1.13882
GTF3C4	TMEM41A	-0.403816	3.1e-05	0.492953	8.96e-20	2.22e-16	-0.89677	0.000560814	1.22e-17	2.83e-13	-0.819177
BUB1B	BANF1	-0.441932	4.16e-06	0.49291	9.04e-20	0	-0.934843	0.000102033	1.26e-17	2.83e-13	-0.896577
CIRH1A	CDCA2	-0.404296	3.02e-05	0.492913	9.03e-20	2.22e-16	-0.89721	0.000544468	1.26e-17	2.83e-13	-0.820218
RPL8	LYPLA1	-0.477912	4.95e-07	0.492542	9.71e-20	0	-0.970454	1.71e-05	1.29e-17	2.83e-13	-0.970297
MYBL2	PRPF3	-0.569841	6.1e-10	0.492784	9.26e-20	0	-1.06263	5.38e-08	1.29e-17	2.83e-13	-1.15637
TSPAN7	PDGFD	-0.433483	6.63e-06	0.492726	9.37e-20	0	-0.926209	0.000151828	1.29e-17	2.83e-13	-0.879766
P2RY14	PNO1	0.410657	2.2e-05	-0.492804	9.23e-20	0	0.903461	0.000413431	1.29e-17	2.83e-13	-0.833307
NXT1	C16orf45	0.449169	2.77e-06	-0.492521	9.75e-20	0	0.94169	7.36e-05	1.29e-17	2.83e-13	-0.911979
GEMIN5	MYO19	-0.659646	8.43e-14	0.49264	9.53e-20	0	-1.15229	2.37e-11	1.29e-17	2.83e-13	-1.339
THSD4	CYBRD1	-0.492205	1.98e-07	0.492564	9.67e-20	0	-0.984769	7.83e-06	1.29e-17	2.83e-13	-0.999271
ADH1B	STX12	-0.479364	4.52e-07	0.492861	9.12e-20	0	-0.972225	1.56e-05	1.29e-17	2.83e-13	-0.972615
PSMD4	CDCA3	-0.541194	6.12e-09	0.492781	9.27e-20	0	-1.03397	3.74e-07	1.29e-17	2.83e-13	-1.09825
PEX5	CDT1	-0.486973	2.78e-07	0.492783	9.26e-20	0	-0.979756	1.03e-05	1.29e-17	2.83e-13	-0.98821
BUB1	MALSU1	-0.44438	3.63e-06	0.492819	9.2e-20	0	-0.9372	9.39e-05	1.29e-17	2.83e-13	-0.901711
MED27	TICRR	-0.419694	1.38e-05	0.492566	9.67e-20	0	-0.91226	0.000284419	1.29e-17	2.83e-13	-0.852056
CDK4	HSPA14	-0.475836	5.63e-07	0.492335	1.01e-19	0	-0.968171	1.86e-05	1.43e-17	2.83e-13	-0.966487
PMAIP1	PSMC3IP	-0.404068	3.06e-05	0.492364	1.01e-19	2.22e-16	-0.896432	0.000551127	1.43e-17	2.83e-13	-0.820671
GINS1	TCFL5	-0.476424	5.43e-07	0.492254	1.03e-19	0	-0.968678	1.81e-05	1.48e-17	2.83e-13	-0.967841
TRIT1	PTGS1	0.411641	2.09e-05	-0.492247	1.03e-19	0	0.903888	0.000395047	1.48e-17	2.83e-13	-0.83625
PFDN2	TLE4	0.442364	4.06e-06	-0.492159	1.05e-19	0	0.934523	0.000102033	1.5e-17	2.83e-13	-0.898823
PSMD4	MCM10	-0.510063	5.94e-08	0.492124	1.05e-19	0	-1.00219	2.76e-06	1.5e-17	2.83e-13	-1.03645
METTL5	AUNIP	-0.502646	9.87e-08	0.492197	1.04e-19	0	-0.994844	4.08e-06	1.5e-17	2.83e-13	-1.02123
SLCO2A1	UBQLN1	0.533129	1.13e-08	-0.492052	1.07e-19	0	1.02518	6.79e-07	1.52e-17	2.83e-13	-1.08348
CCL19	CCDC138	0.498014	1.35e-07	-0.492023	1.07e-19	0	0.990037	5.45e-06	1.52e-17	2.83e-13	-1.01218
RAI2	TBC1D9	-0.452601	2.27e-06	0.492092	1.06e-19	0	-0.944693	6.26e-05	1.52e-17	2.83e-13	-0.919749
RAI2	HAUS2	0.514683	4.3e-08	-0.492026	1.07e-19	0	1.00671	2.08e-06	1.52e-17	2.83e-13	-1.04605
TIMM44	CENPN	-0.415218	1.74e-05	0.492076	1.06e-19	0	-0.907294	0.000344509	1.52e-17	2.83e-13	-0.843807
CCNF	SNRNP48	-0.401536	3.47e-05	0.492094	1.06e-19	2.22e-16	-0.89363	0.000625016	1.52e-17	2.83e-13	-0.815975
BLM	PSMD4	-0.588215	1.23e-10	0.491571	1.17e-19	0	-1.07979	1.37e-08	1.54e-17	2.83e-13	-1.1966
NCAPH	TIMM44	-0.523168	2.35e-08	0.491562	1.18e-19	0	-1.01473	1.28e-06	1.54e-17	2.83e-13	-1.0643
EXOSC8	PAPLN	0.415638	1.71e-05	-0.491839	1.11e-19	0	0.907477	0.000344301	1.54e-17	2.83e-13	-0.845068
GTF2IRD1	FRY	0.440432	4.53e-06	-0.49157	1.17e-19	0	0.932002	0.000110971	1.54e-17	2.83e-13	-0.89597
NARS2	CIRH1A	-0.441776	4.2e-06	0.491797	1.12e-19	0	-0.933574	0.000102033	1.54e-17	2.83e-13	-0.898289
INTS2	PTGS1	0.542598	5.49e-09	-0.491717	1.14e-19	0	1.03432	3.61e-07	1.54e-17	2.83e-13	-1.10348
CHRAC1	ATAD2	-0.45703	1.75e-06	0.491592	1.17e-19	0	-0.948622	4.98e-05	1.54e-17	2.83e-13	-0.929693
TONSL	MED30	-0.497618	1.38e-07	0.49167	1.15e-19	0	-0.989288	5.53e-06	1.54e-17	2.83e-13	-1.0121
CDK1	ILF3	-0.407033	2.64e-05	0.491831	1.12e-19	0	-0.898864	0.000498284	1.54e-17	2.83e-13	-0.827587
SNRK	PRPF4	0.473807	6.39e-07	-0.491839	1.11e-19	0	0.965647	2.06e-05	1.54e-17	2.83e-13	-0.963338
BUB1	CIRH1A	-0.449157	2.77e-06	0.491566	1.18e-19	0	-0.940723	7.36e-05	1.54e-17	2.83e-13	-0.913727
PSMD2	IQGAP3	-0.475548	5.74e-07	0.491516	1.19e-19	0	-0.967064	1.95e-05	1.66e-17	2.83e-13	-0.967512
TOMM34	PFDN4	-0.5552	2.04e-09	0.49117	1.27e-19	0	-1.04637	1.49e-07	1.66e-17	2.83e-13	-1.13036
ZWINT	TIMM44	-0.590999	9.6e-11	0.491126	1.28e-19	0	-1.08213	1.02e-08	1.66e-17	2.83e-13	-1.20336
TTK	AHCTF1	-0.417018	1.59e-05	0.491407	1.21e-19	0	-0.908425	0.00032191	1.66e-17	2.83e-13	-0.848619
PFDN2	CPQ	0.473327	6.58e-07	-0.49148	1.2e-19	0	0.964807	2.2e-05	1.66e-17	2.83e-13	-0.963066
E4F1	CHTF18	-0.436064	5.76e-06	0.491134	1.28e-19	0	-0.927198	0.000132651	1.66e-17	2.83e-13	-0.887871
SKA3	RSRC1	-0.41505	1.76e-05	0.491109	1.28e-19	0	-0.906159	0.000344509	1.66e-17	2.83e-13	-0.845126
PARS2	SSB	-0.593435	7.69e-11	0.491368	1.22e-19	0	-1.0848	8.61e-09	1.66e-17	2.83e-13	-1.20772
SSB	WDR3	-0.622034	4.93e-12	0.491234	1.25e-19	0	-1.11327	8.45e-10	1.66e-17	2.83e-13	-1.26627
NASP	RECQL4	-0.425143	1.04e-05	0.491174	1.27e-19	0	-0.916317	0.000225502	1.66e-17	2.83e-13	-0.865563
TIMM44	PSAT1	-0.505911	7.91e-08	0.491499	1.19e-19	0	-0.997409	3.49e-06	1.66e-17	2.83e-13	-1.02932
PDGFRA	HSD17B6	-0.406181	2.75e-05	0.491365	1.22e-19	2.22e-16	-0.897545	0.000498284	1.66e-17	2.83e-13	-0.826638
EXOSC2	EPM2AIP1	0.508755	6.5e-08	-0.491436	1.21e-19	0	1.00019	2.99e-06	1.66e-17	2.83e-13	-1.03524
AHSA1	EPM2AIP1	0.452997	2.22e-06	-0.49108	1.29e-19	0	0.944077	6.03e-05	1.71e-17	2.83e-13	-0.922451
MELK	RHOBTB1	0.432643	6.94e-06	-0.490935	1.33e-19	0	0.923578	0.000157054	1.71e-17	2.83e-13	-0.881264
TPX2	TCFL5	-0.462298	1.28e-06	0.491054	1.3e-19	0	-0.953352	3.74e-05	1.71e-17	2.83e-13	-0.941441
PFDN2	TLCD1	-0.413177	1.93e-05	0.491002	1.31e-19	0	-0.904179	0.000371734	1.71e-17	2.83e-13	-0.841498
TROAP	HAUS2	-0.401836	3.41e-05	0.491044	1.3e-19	2.22e-16	-0.89288	0.000607085	1.71e-17	2.83e-13	-0.818331
CCDC59	CCNB1	-0.407609	2.56e-05	0.49109	1.29e-19	0	-0.898699	0.00047931	1.71e-17	2.83e-13	-0.830008
SPAG5	AHCTF1	-0.451773	2.38e-06	0.490913	1.33e-19	0	-0.942686	6.26e-05	1.76e-17	2.83e-13	-0.920271
LMNB1	ABCF2	-0.472367	6.98e-07	0.490834	1.36e-19	0	-0.963202	2.31e-05	1.88e-17	2.83e-13	-0.962376
CDC45	C1orf35	-0.45601	1.86e-06	0.49077	1.37e-19	0	-0.946779	5.11e-05	1.88e-17	2.83e-13	-0.929173
TTK	METTL5	-0.445005	3.5e-06	0.490829	1.36e-19	0	-0.935833	8.78e-05	1.88e-17	2.83e-13	-0.906639
C19orf24	GEMIN5	-0.407561	2.57e-05	0.490791	1.37e-19	0	-0.898352	0.00047931	1.88e-17	2.83e-13	-0.830416
GEMIN5	CCDC34	-0.490285	2.24e-07	0.490795	1.37e-19	0	-0.98108	8.45e-06	1.88e-17	2.83e-13	-0.99896
SSB	GTF3C2	-0.643444	5.21e-13	0.490804	1.36e-19	0	-1.13425	1.16e-10	1.88e-17	2.83e-13	-1.311
MRPS12	ILF3	-0.654977	1.44e-13	0.490777	1.37e-19	0	-1.14575	3.8e-11	1.88e-17	2.83e-13	-1.33457
TOMM34	STX12	0.436016	5.78e-06	-0.490697	1.39e-19	0	0.926713	0.000132651	1.9e-17	2.83e-13	-0.888564
CDC45	PDAP1	-0.478716	4.71e-07	0.490599	1.42e-19	0	-0.969315	1.65e-05	1.9e-17	2.83e-13	-0.975778
RAD54L	TRIT1	-0.426379	9.72e-06	0.490594	1.42e-19	0	-0.916972	0.00020968	1.9e-17	2.83e-13	-0.869108
C1orf109	YDJC	-0.53607	9.04e-09	0.490657	1.4e-19	0	-1.02673	5.53e-07	1.9e-17	2.83e-13	-1.09256
EBPL	SLC16A7	0.46143	1.35e-06	-0.490705	1.39e-19	0	0.952135	3.85e-05	1.9e-17	2.83e-13	-0.940339
PARS2	MRPL9	-0.405665	2.82e-05	0.490716	1.39e-19	2.22e-16	-0.896381	0.000516183	1.9e-17	2.83e-13	-0.826679
RECQL4	MALSU1	-0.415998	1.67e-05	0.49073	1.38e-19	0	-0.906727	0.000331585	1.9e-17	2.83e-13	-0.847712
KIF14	HSD17B6	0.498878	1.27e-07	-0.490567	1.43e-19	0	0.989445	5.15e-06	1.9e-17	2.83e-13	-1.01694
LPHN3	STK3	0.432799	6.89e-06	-0.490559	1.43e-19	0	0.923359	0.000157054	1.98e-17	2.83e-13	-0.882257
MYBL2	TMEM194A	-0.426607	9.61e-06	0.490363	1.49e-19	0	-0.91697	0.000207842	2.05e-17	2.83e-13	-0.869981
EZH2	TRMT1	-0.421602	1.25e-05	0.49028	1.51e-19	0	-0.911882	0.000257891	2.05e-17	2.83e-13	-0.859921
ZNF217	PDRG1	-0.522688	2.43e-08	0.490365	1.48e-19	0	-1.01305	1.28e-06	2.05e-17	2.83e-13	-1.06592
KATNA1	KNSTRN	-0.473495	6.51e-07	0.490113	1.56e-19	0	-0.963608	2.14e-05	2.05e-17	2.83e-13	-0.966095
PSMC5	MYO19	-0.600204	4.11e-11	0.490433	1.47e-19	0	-1.09064	4.95e-09	2.05e-17	2.83e-13	-1.22382
TSEN34	NUF2	-0.516652	3.74e-08	0.490361	1.49e-19	0	-1.00701	1.78e-06	2.05e-17	2.83e-13	-1.05362
NXT1	ABCA8	0.546775	3.97e-09	-0.490369	1.48e-19	0	1.03714	2.75e-07	2.05e-17	2.83e-13	-1.11503
HJURP	METTL5	-0.424086	1.1e-05	0.490057	1.58e-19	0	-0.914143	0.000232491	2.05e-17	2.83e-13	-0.865382
KIF20A	MTPAP	-0.420618	1.32e-05	0.490281	1.51e-19	0	-0.910899	0.000271518	2.05e-17	2.83e-13	-0.857913
UBL4A	AMMECR1	-0.472223	7.04e-07	0.490143	1.55e-19	0	-0.962366	2.31e-05	2.05e-17	2.83e-13	-0.96344
OTUD6B	RECQL4	-0.454005	2.09e-06	0.489982	1.6e-19	0	-0.943988	5.77e-05	2.05e-17	2.83e-13	-0.926575
INTS2	CNTN4	0.461974	1.31e-06	-0.490121	1.56e-19	0	0.952095	3.85e-05	2.05e-17	2.83e-13	-0.942573
YDJC	PRPF31	-0.401632	3.45e-05	0.490409	1.47e-19	2.22e-16	-0.892041	0.000607085	2.05e-17	2.83e-13	-0.818974
PIGX	ATP13A3	-0.422406	1.2e-05	0.490323	1.5e-19	0	-0.912729	0.000257032	2.05e-17	2.83e-13	-0.861486
PAICS	ANP32B	-0.446337	3.25e-06	0.490114	1.56e-19	0	-0.936451	8.43e-05	2.05e-17	2.83e-13	-0.910679
MDC1	FYCO1	0.402412	3.32e-05	-0.490458	1.46e-19	2.22e-16	0.89287	0.000594662	2.05e-17	2.83e-13	-0.820483
TIMM44	CCDC138	-0.551407	2.76e-09	0.490173	1.54e-19	0	-1.04158	1.95e-07	2.05e-17	2.83e-13	-1.12492
PDGFRA	LRRC58	0.463702	1.18e-06	-0.490236	1.52e-19	0	0.953938	3.54e-05	2.05e-17	2.83e-13	-0.945876
PDE4D	REEP5	-0.532085	1.22e-08	0.490411	1.47e-19	0	-1.0225	6.87e-07	2.05e-17	2.83e-13	-1.08498
PDE1C	LYAR	0.424182	1.09e-05	-0.490423	1.47e-19	0	0.914606	0.000232491	2.05e-17	2.83e-13	-0.864931
SNRPE	YPEL5	0.461554	1.34e-06	-0.490096	1.56e-19	0	0.95165	3.85e-05	2.05e-17	2.83e-13	-0.941763
GTPBP4	PAK6	-0.422238	1.21e-05	0.4903	1.5e-19	0	-0.912538	0.000257032	2.05e-17	2.83e-13	-0.861184
BRF2	AP1AR	-0.418098	1.5e-05	0.490329	1.5e-19	0	-0.908426	0.000303437	2.05e-17	2.83e-13	-0.852689
AUNIP	USP28	-0.515392	4.09e-08	0.490188	1.54e-19	0	-1.00558	1.91e-06	2.05e-17	2.83e-13	-1.05142
RP9P	KIF23	-0.464866	1.1e-06	0.490295	1.51e-19	0	-0.955162	3.37e-05	2.05e-17	2.83e-13	-0.948136
NEURL3	TMEM185B	-0.487405	2.71e-07	0.489905	1.62e-19	0	-0.977309	1.01e-05	2.15e-17	2.83e-13	-0.994897
SLC16A7	RAB30	-0.42447	1.08e-05	0.489891	1.63e-19	0	-0.914362	0.000225502	2.15e-17	2.83e-13	-0.866459
RECQL4	HAUS2	-0.407153	2.62e-05	0.489807	1.66e-19	2.22e-16	-0.896959	0.000481765	2.15e-17	2.83e-13	-0.831252
BUB1	METTL5	-0.472691	6.84e-07	0.489812	1.65e-19	0	-0.962503	2.22e-05	2.15e-17	2.83e-13	-0.965046
LIG1	ERF	-0.473279	6.6e-07	0.48957	1.73e-19	0	-0.962849	2.2e-05	2.35e-17	2.83e-13	-0.966725
UBE2M	KIF2C	-0.413657	1.89e-05	0.48953	1.75e-19	0	-0.903187	0.000363906	2.35e-17	2.83e-13	-0.845009
STIL	CCL19	0.411041	2.16e-05	-0.489394	1.79e-19	0	0.900435	0.000413431	2.35e-17	2.83e-13	-0.839898
MMRN1	ILF3	0.416094	1.67e-05	-0.489728	1.68e-19	0	0.905821	0.000331585	2.35e-17	2.83e-13	-0.849643
CPSF4	ZNF789	-0.41613	1.66e-05	0.489391	1.79e-19	0	-0.905521	0.000331585	2.35e-17	2.83e-13	-0.850301
PUF60	TICRR	-0.429151	8.38e-06	0.489625	1.71e-19	0	-0.918776	0.000183839	2.35e-17	2.83e-13	-0.876489
TPX2	RIOK1	-0.427483	9.17e-06	0.489622	1.72e-19	0	-0.917105	0.000202529	2.35e-17	2.83e-13	-0.873088
GEMIN5	CASC5	-0.423246	1.15e-05	0.489517	1.75e-19	0	-0.912763	0.000246253	2.35e-17	2.83e-13	-0.864621
PRPF31	TROAP	-0.413117	1.94e-05	0.489622	1.72e-19	0	-0.90274	0.000371734	2.35e-17	2.83e-13	-0.843747
TIMM44	MYO19	-0.541782	5.85e-09	0.489664	1.7e-19	0	-1.03145	3.68e-07	2.35e-17	2.83e-13	-1.10644
CDC6	PSMD4	-0.584542	1.71e-10	0.48967	1.7e-19	0	-1.07421	1.76e-08	2.35e-17	2.83e-13	-1.19375
PTGS1	DENR	0.430063	7.98e-06	-0.489699	1.69e-19	0	0.919762	0.000181009	2.35e-17	2.83e-13	-0.878219
TFRC	GMPS	-0.494197	1.74e-07	0.489521	1.75e-19	0	-0.983718	6.92e-06	2.35e-17	2.83e-13	-1.00955
IPO5	FBXO5	-0.406337	2.73e-05	0.489346	1.81e-19	2.22e-16	-0.895683	0.000498284	2.35e-17	2.83e-13	-0.830367
BRF2	AGPAT5	-0.619766	6.19e-12	0.489765	1.67e-19	0	-1.10953	9.99e-10	2.35e-17	2.83e-13	-1.26543
TTK	CIRH1A	-0.467039	9.66e-07	0.48927	1.84e-19	0	-0.956309	2.99e-05	2.4e-17	2.83e-13	-0.954562
C1orf35	TLCD1	-0.401812	3.42e-05	0.489317	1.82e-19	2.22e-16	-0.891129	0.000607085	2.4e-17	2.83e-13	-0.82117
GEMIN5	CX3CR1	0.500714	1.13e-07	-0.489118	1.89e-19	0	0.989833	4.79e-06	2.4e-17	2.83e-13	-1.02371
SSB	TDP1	-0.440552	4.5e-06	0.489199	1.86e-19	0	-0.929751	0.00010941	2.4e-17	2.83e-13	-0.900558
TIMM44	TICRR	-0.42171	1.24e-05	0.489211	1.86e-19	0	-0.910921	0.000257891	2.4e-17	2.83e-13	-0.862021
PSMA7	MYO19	-0.433567	6.6e-06	0.489136	1.88e-19	0	-0.922703	0.000151828	2.4e-17	2.83e-13	-0.886395
HJURP	TMEM185B	-0.487105	2.76e-07	0.489037	1.92e-19	0	-0.976142	1.01e-05	2.48e-17	2.83e-13	-0.996049
BORA	ING1	-0.496022	1.54e-07	0.489049	1.92e-19	0	-0.985071	6.09e-06	2.48e-17	2.83e-13	-1.01426
TIMM44	PARPBP	-0.471395	7.41e-07	0.489008	1.93e-19	0	-0.960403	2.41e-05	2.48e-17	2.83e-13	-0.963983
CX3CR1	ILF3	0.404764	2.95e-05	-0.489067	1.91e-19	2.22e-16	0.893832	0.000534808	2.48e-17	2.83e-13	-0.827625
MRPL9	FYCO1	0.480072	4.32e-07	-0.48908	1.91e-19	0	0.969152	1.53e-05	2.48e-17	2.83e-13	-0.981582
PSAT1	TWISTNB	-0.413417	1.91e-05	0.489014	1.93e-19	0	-0.902431	0.000363906	2.48e-17	2.83e-13	-0.84541
NME5	MYRIP	-0.476472	5.41e-07	0.488946	1.96e-19	0	-0.965418	1.81e-05	2.58e-17	2.83e-13	-0.974487
PSMB6	KIFC1	-0.449445	2.72e-06	0.488938	1.96e-19	0	-0.938383	7.36e-05	2.58e-17	2.83e-13	-0.919226
TPD52L2	CTSO	0.599124	4.55e-11	-0.488643	2.07e-19	0	1.08777	5.62e-09	2.69e-17	2.83e-13	-1.2261
AHSA1	C16orf45	0.455962	1.87e-06	-0.488562	2.11e-19	0	0.944524	5.11e-05	2.69e-17	2.83e-13	-0.933272
CTSO	REEP5	-0.594767	6.81e-11	0.488841	2e-19	0	-1.08361	7.74e-09	2.69e-17	2.83e-13	-1.21669
RAD54L	TSEN34	-0.426199	9.82e-06	0.488641	2.07e-19	0	-0.91484	0.00020968	2.69e-17	2.83e-13	-0.872212
HPGDS	CACYBP	0.44084	4.42e-06	-0.488642	2.07e-19	0	0.929482	0.000108841	2.69e-17	2.83e-13	-0.902174
GLMN	AUNIP	-0.400708	3.61e-05	0.488623	2.08e-19	2.22e-16	-0.889331	0.000636758	2.69e-17	2.83e-13	-0.820077
KIFC1	RHOBTB1	0.492193	1.98e-07	-0.488701	2.05e-19	0	0.980894	7.83e-06	2.69e-17	2.83e-13	-1.00715
NTHL1	EARS2	-0.545503	4.39e-09	0.488545	2.11e-19	0	-1.03405	2.91e-07	2.69e-17	2.83e-13	-1.11659
TSEN34	CCNF	-0.412157	2.04e-05	0.488648	2.07e-19	0	-0.900805	0.000393368	2.69e-17	2.83e-13	-0.843465
NXT1	CREBRF	0.515908	3.94e-08	-0.488844	1.99e-19	0	1.00475	1.91e-06	2.69e-17	2.83e-13	-1.05536
CENPM	C1orf35	-0.405701	2.82e-05	0.488589	2.1e-19	2.22e-16	-0.894289	0.000516183	2.69e-17	2.83e-13	-0.830352
C1orf35	CCNB2	-0.462142	1.3e-06	0.488749	2.03e-19	0	-0.950891	3.85e-05	2.69e-17	2.83e-13	-0.945561
C2orf47	GMPS	-0.444032	3.7e-06	0.488781	2.02e-19	0	-0.932813	9.39e-05	2.69e-17	2.83e-13	-0.908449
NARS2	RIOK1	-0.478284	4.83e-07	0.488855	1.99e-19	0	-0.967139	1.68e-05	2.69e-17	2.83e-13	-0.978375
ANKRD39	MKI67	-0.463798	1.17e-06	0.488822	2e-19	0	-0.95262	3.51e-05	2.69e-17	2.83e-13	-0.948809
CMSS1	LARP4	-0.44294	3.93e-06	0.488722	2.04e-19	0	-0.931663	9.57e-05	2.69e-17	2.83e-13	-0.906323
PDRG1	NFIC	0.470615	7.77e-07	-0.488635	2.08e-19	0	0.95925	2.47e-05	2.69e-17	2.83e-13	-0.963121
FAM150B	PTGS1	-0.449793	2.67e-06	0.488901	1.97e-19	0	-0.938694	7.12e-05	2.69e-17	2.83e-13	-0.920009
TNFRSF10B	BRF2	-0.519616	3.03e-08	0.488539	2.12e-19	0	-1.00816	1.5e-06	2.69e-17	2.83e-13	-1.06361
PRUNE	CENPL	-0.430687	7.72e-06	0.488591	2.09e-19	0	-0.919278	0.000174464	2.69e-17	2.83e-13	-0.881488
MRPL9	MKI67	-0.402796	3.26e-05	0.488639	2.08e-19	2.22e-16	-0.891435	0.000586309	2.69e-17	2.83e-13	-0.824323
CSNK2A1	RTFDC1	-0.529745	1.45e-08	0.488915	1.97e-19	0	-1.01866	8.25e-07	2.69e-17	2.83e-13	-1.08351
PBXIP1	GMPS	0.514131	4.47e-08	-0.488549	2.11e-19	0	1.00268	2.22e-06	2.69e-17	2.83e-13	-1.05236
C16orf45	PHF19	0.554383	2.18e-09	-0.488844	1.99e-19	0	1.04323	1.6e-07	2.69e-17	2.83e-13	-1.13407
CDC25C	RSRC1	-0.462514	1.27e-06	0.488892	1.98e-19	0	-0.951406	3.7e-05	2.69e-17	2.83e-13	-0.946047
ASAP3	CYBRD1	-0.492781	1.91e-07	0.488874	1.98e-19	0	-0.981656	7.54e-06	2.69e-17	2.83e-13	-1.00799
CHAF1B	RSRC1	-0.44012	4.61e-06	0.488521	2.12e-19	0	-0.928641	0.000110971	2.72e-17	2.83e-13	-0.900924
OSGIN2	DPY19L4	-0.445257	3.45e-06	0.488531	2.12e-19	0	-0.933787	8.78e-05	2.72e-17	2.83e-13	-0.91142
TPD52L2	P2RY14	0.528893	1.54e-08	-0.488356	2.19e-19	0	1.01725	8.47e-07	2.91e-17	2.83e-13	-1.08301
AHSA1	DIAPH3	-0.421554	1.25e-05	0.488282	2.22e-19	0	-0.909836	0.000261279	2.91e-17	2.83e-13	-0.863341
TPX2	VWA5A	0.409217	2.36e-05	-0.488402	2.17e-19	2.22e-16	0.897619	0.000446176	2.91e-17	2.83e-13	-0.837869
C1orf35	KIF18B	-0.482964	3.6e-07	0.488334	2.2e-19	0	-0.971299	1.26e-05	2.91e-17	2.83e-13	-0.989003
RAI2	PSD3	-0.465143	1.08e-06	0.488184	2.27e-19	0	-0.953327	3.37e-05	2.91e-17	2.83e-13	-0.952801
YWHAG	ADH1B	0.525389	2e-08	-0.488178	2.27e-19	0	1.01357	1.07e-06	2.91e-17	2.83e-13	-1.07622
GEMIN5	FCER1A	0.541722	5.88e-09	-0.488305	2.21e-19	0	1.03003	3.68e-07	2.91e-17	2.83e-13	-1.10939
PRPF31	MYO19	-0.557432	1.7e-09	0.488117	2.29e-19	0	-1.04555	1.29e-07	2.91e-17	2.83e-13	-1.142
TIMM44	EEF1E1	-0.482328	3.75e-07	0.48818	2.27e-19	0	-0.970508	1.29e-05	2.91e-17	2.83e-13	-0.988014
OSGIN2	AUNIP	-0.446469	3.23e-06	0.488433	2.16e-19	0	-0.934902	8.43e-05	2.91e-17	2.83e-13	-0.914084
ILF3	ADH1B	0.656082	1.27e-13	-0.488434	2.16e-19	0	1.14452	3.2e-11	2.91e-17	2.83e-13	-1.34324
HMMR	CIRH1A	-0.431491	7.39e-06	0.488315	2.21e-19	0	-0.919806	0.000171363	2.91e-17	2.83e-13	-0.883632
PSMD4	AUNIP	-0.438716	4.98e-06	0.488441	2.16e-19	0	-0.927157	0.000120211	2.91e-17	2.83e-13	-0.898195
CREBRF	RP9	0.430423	7.83e-06	-0.488281	2.22e-19	0	0.918704	0.000174885	2.91e-17	2.83e-13	-0.881508
STARD7	CPNE1	-0.568173	7.02e-10	0.48771	2.48e-19	0	-1.05588	5.9e-08	3.23e-17	2.83e-13	-1.16498
EZH2	PATZ1	-0.485149	3.13e-07	0.487725	2.48e-19	0	-0.972873	1.15e-05	3.23e-17	2.83e-13	-0.994718
PCBD1	POLR2H	-0.507651	7.02e-08	0.487893	2.4e-19	0	-0.995544	3.19e-06	3.23e-17	2.83e-13	-1.0405
CDC45	TRMT1	-0.421386	1.27e-05	0.487722	2.48e-19	0	-0.909108	0.000262698	3.23e-17	2.83e-13	-0.863989
FOXF2	FAM150B	-0.548443	3.49e-09	0.487979	2.36e-19	0	-1.03642	2.44e-07	3.23e-17	2.83e-13	-1.12391
ITPA	TMEM185B	-0.570153	5.95e-10	0.487782	2.45e-19	0	-1.05794	4.98e-08	3.23e-17	2.83e-13	-1.16887
RHOBTB1	SNRK	-0.447873	2.98e-06	0.487737	2.47e-19	0	-0.935609	7.89e-05	3.23e-17	2.83e-13	-0.918268
NCAPH	DDX20	-0.451485	2.42e-06	0.487989	2.35e-19	0	-0.939474	6.55e-05	3.23e-17	2.83e-13	-0.925196
EXOSC8	MRPS18B	-0.552967	2.44e-09	0.487838	2.42e-19	0	-1.04081	1.74e-07	3.23e-17	2.83e-13	-1.13351
PFDN2	PAK6	-0.656694	1.18e-13	0.48791	2.39e-19	0	-1.1446	3.07e-11	3.23e-17	2.83e-13	-1.34593
HJURP	MTPAP	-0.420618	1.32e-05	0.487853	2.41e-19	0	-0.908471	0.000271518	3.23e-17	2.83e-13	-0.862182
C1orf35	RCBTB2	0.429007	8.45e-06	-0.487548	2.56e-19	0	0.916555	0.000183839	3.23e-17	2.83e-13	-0.879928
PBK	ZNF639	-0.445113	3.48e-06	0.48757	2.55e-19	0	-0.932682	8.78e-05	3.23e-17	2.83e-13	-0.91292
SLC25A33	ATAD3A	-0.442124	4.12e-06	0.487963	2.36e-19	0	-0.930087	0.000102033	3.23e-17	2.83e-13	-0.906062
GEMIN5	ACACB	0.515536	4.05e-08	-0.487806	2.44e-19	0	1.00334	1.91e-06	3.23e-17	2.83e-13	-1.05685
SKA3	METTL5	-0.422238	1.21e-05	0.487733	2.47e-19	0	-0.909971	0.000257032	3.23e-17	2.83e-13	-0.865717
ABCA8	KRI1	0.486109	2.94e-07	-0.487936	2.38e-19	0	0.974045	1.1e-05	3.23e-17	2.83e-13	-0.996255
SSB	YPEL5	0.631647	1.84e-12	-0.487701	2.49e-19	0	1.11935	3.4e-10	3.23e-17	2.83e-13	-1.29515
LEPROT	GMPS	0.414593	1.8e-05	-0.48766	2.51e-19	0	0.902254	0.000351561	3.23e-17	2.83e-13	-0.850169
NBN	COL4A5	0.476484	5.41e-07	-0.487713	2.48e-19	0	0.964196	1.81e-05	3.23e-17	2.83e-13	-0.976976
TTF2	ABCF2	-0.521932	2.56e-08	0.487991	2.35e-19	0	-1.00992	1.35e-06	3.23e-17	2.83e-13	-1.06955
PRPF6	MCM8	-0.401488	3.47e-05	0.487931	2.38e-19	2.22e-16	-0.889419	0.000625016	3.23e-17	2.83e-13	-0.822838
ILF3	CREBRF	0.502454	1e-07	-0.487515	2.58e-19	0	0.989969	4.3e-06	3.23e-17	2.83e-13	-1.03064
MIOS	MALSU1	-0.429427	8.26e-06	0.487716	2.48e-19	0	-0.917143	0.000181175	3.23e-17	2.83e-13	-0.880486
PSMD4	ASPM	-0.630207	2.13e-12	0.487683	2.5e-19	0	-1.11789	3.8e-10	3.23e-17	2.83e-13	-1.29225
SIVA1	POLQ	-0.455938	1.87e-06	0.487813	2.43e-19	0	-0.943751	5.11e-05	3.23e-17	2.83e-13	-0.934656
PVR	TMEM185B	-0.410669	2.2e-05	0.487577	2.55e-19	2.22e-16	-0.898246	0.000413431	3.23e-17	2.83e-13	-0.842265
LARP4	SIGMAR1	-0.441884	4.17e-06	0.487991	2.35e-19	0	-0.929875	0.000102033	3.23e-17	2.83e-13	-0.905517
RECQL4	PSPC1	-0.437252	5.4e-06	0.487848	2.42e-19	0	-0.9251	0.000128758	3.23e-17	2.83e-13	-0.896287
PAK6	BARD1	-0.430771	7.68e-06	0.487788	2.45e-19	0	-0.918559	0.000174464	3.23e-17	2.83e-13	-0.883111
WLS	GMPS	0.509283	6.27e-08	-0.487774	2.45e-19	0	0.997057	2.85e-06	3.23e-17	2.83e-13	-1.0441
ILF2	PUF60	-0.456994	1.76e-06	0.486935	2.88e-19	0	-0.943929	5.01e-05	3.51e-17	2.83e-13	-0.93851
TPD52L2	CSNK2A1	-0.620798	5.58e-12	0.487236	2.72e-19	0	-1.10803	8.92e-10	3.51e-17	2.83e-13	-1.27412
PLK1	C1orf35	-0.453357	2.17e-06	0.487174	2.75e-19	0	-0.940532	5.83e-05	3.51e-17	2.83e-13	-0.930585
MEN1	TMEM185B	-0.440708	4.46e-06	0.486956	2.87e-19	0	-0.927664	0.00010941	3.51e-17	2.83e-13	-0.905026
UBE2C	CCL19	0.453705	2.13e-06	-0.487491	2.59e-19	0	0.941197	5.77e-05	3.51e-17	2.83e-13	-0.930694
KAT2B	WDR75	0.426715	9.55e-06	-0.48698	2.86e-19	0	0.913695	0.000207842	3.51e-17	2.83e-13	-0.876247
MELK	C12orf65	-0.403036	3.22e-05	0.487385	2.64e-19	2.22e-16	-0.890421	0.000582819	3.51e-17	2.83e-13	-0.826936
HDC	PDE1C	-0.404212	3.04e-05	0.48732	2.68e-19	2.22e-16	-0.891532	0.000551127	3.51e-17	2.83e-13	-0.82946
BANF1	CENPF	-0.422958	1.17e-05	0.487408	2.63e-19	0	-0.910366	0.000248833	3.51e-17	2.83e-13	-0.867771
C12orf10	HELLS	-0.42327	1.15e-05	0.48692	2.89e-19	0	-0.91019	0.000246253	3.51e-17	2.83e-13	-0.869281
NUF2	PRUNE	-0.461482	1.35e-06	0.487485	2.59e-19	0	-0.948967	3.85e-05	3.51e-17	2.83e-13	-0.94666
ACBD6	KIF14	-0.416142	1.66e-05	0.487452	2.61e-19	0	-0.903594	0.000331585	3.51e-17	2.83e-13	-0.853708
FAM150B	PDE1C	-0.420246	1.34e-05	0.486929	2.89e-19	0	-0.907175	0.00027543	3.51e-17	2.83e-13	-0.863054
MDC1	CREBRF	0.520288	2.89e-08	-0.487048	2.82e-19	0	1.00734	1.5e-06	3.51e-17	2.83e-13	-1.06825
TIMM44	MAD2L1	-0.412385	2.01e-05	0.486935	2.88e-19	0	-0.89932	0.000393368	3.51e-17	2.83e-13	-0.8469
PDGFRA	PA2G4	0.401896	3.4e-05	-0.487369	2.65e-19	2.22e-16	0.889266	0.000607085	3.51e-17	2.83e-13	-0.824623
CDK1	CIRH1A	-0.421854	1.23e-05	0.487015	2.84e-19	0	-0.908869	0.000257891	3.51e-17	2.83e-13	-0.866204
LPAR1	LYAR	0.515776	3.98e-08	-0.487285	2.69e-19	0	1.00306	1.91e-06	3.51e-17	2.83e-13	-1.05847
COQ7	CDC25C	-0.40246	3.31e-05	0.487283	2.7e-19	2.22e-16	-0.889743	0.000594477	3.51e-17	2.83e-13	-0.825928
TMPO	CCDC59	-0.498602	1.3e-07	0.487443	2.61e-19	0	-0.986045	5.45e-06	3.51e-17	2.83e-13	-1.02289
PSMD4	SDE2	-0.424902	1.05e-05	0.487143	2.77e-19	0	-0.912045	0.000225502	3.51e-17	2.83e-13	-0.872234
MYO19	MRPS26	-0.445509	3.41e-06	0.486862	2.92e-19	0	-0.932371	8.78e-05	3.58e-17	2.83e-13	-0.915061
ABCF3	SENP5	-0.44438	3.63e-06	0.486707	3.01e-19	0	-0.931087	9.39e-05	3.77e-17	2.83e-13	-0.913035
ZWINT	C1orf109	-0.408485	2.45e-05	0.486525	3.12e-19	2.22e-16	-0.895009	0.000454211	3.77e-17	2.83e-13	-0.839598
NCAPH	C1orf109	-0.401944	3.4e-05	0.486548	3.1e-19	2.22e-16	-0.888492	0.000607085	3.77e-17	2.83e-13	-0.826114
TSEN34	ATAD2	-0.44456	3.59e-06	0.486656	3.04e-19	0	-0.931216	9.39e-05	3.77e-17	2.83e-13	-0.913501
PFDN2	NUSAP1	-0.467975	9.13e-07	0.486769	2.98e-19	0	-0.954743	2.83e-05	3.77e-17	2.83e-13	-0.961391
ZNF232	GINS2	-0.406121	2.76e-05	0.486757	2.98e-19	2.22e-16	-0.892877	0.000498284	3.77e-17	2.83e-13	-0.83434
NBN	MTFR1	-0.406661	2.69e-05	0.486539	3.11e-19	2.22e-16	-0.893199	0.000498284	3.77e-17	2.83e-13	-0.835824
TROAP	ZNF473	-0.464542	1.12e-06	0.486804	2.96e-19	0	-0.951347	3.37e-05	3.77e-17	2.83e-13	-0.95427
REEP5	MEX3A	0.425059	1.04e-05	-0.486726	3e-19	0	0.911785	0.000225502	3.77e-17	2.83e-13	-0.873301
AIMP2	PSMD4	-0.409121	2.38e-05	0.486779	2.97e-19	2.22e-16	-0.8959	0.000446176	3.77e-17	2.83e-13	-0.840465
IPO5	FANCI	-0.413273	1.92e-05	0.486822	2.95e-19	0	-0.900095	0.000371734	3.77e-17	2.83e-13	-0.848921
KIT	GEMIN5	0.488221	2.57e-07	-0.486454	3.16e-19	0	0.974675	9.48e-06	3.97e-17	2.83e-13	-1.00363
DDIAS	TIMM44	-0.474143	6.26e-07	0.486407	3.19e-19	0	-0.96055	2.06e-05	3.97e-17	2.83e-13	-0.974788
GSN	TSR1	0.427723	9.05e-06	-0.486378	3.21e-19	0	0.914101	0.000199754	3.97e-17	2.83e-13	-0.879404
MYBL2	NANP	-0.429523	8.22e-06	0.486069	3.4e-19	0	-0.915592	0.000181175	4.42e-17	2.83e-13	-0.883666
FMOD	KIFC1	0.407177	2.62e-05	-0.486136	3.36e-19	2.22e-16	0.893312	0.000481765	4.42e-17	2.83e-13	-0.837578
POLR3F	ANKEF1	-0.483938	3.38e-07	0.486097	3.38e-19	0	-0.970035	1.23e-05	4.42e-17	2.83e-13	-0.995558
KIFC1	BUD13	-0.449781	2.67e-06	0.486142	3.36e-19	0	-0.935923	7.12e-05	4.42e-17	2.83e-13	-0.925204
NCAPH	TSEN34	-0.581518	2.24e-10	0.486142	3.36e-19	0	-1.06766	2.22e-08	4.42e-17	2.83e-13	-1.19619
OIP5	RIOK1	-0.42165	1.25e-05	0.486123	3.37e-19	0	-0.907773	0.000257891	4.42e-17	2.83e-13	-0.867374
PFDN2	FOLR2	0.485269	3.1e-07	-0.486218	3.31e-19	0	0.971487	1.14e-05	4.42e-17	2.83e-13	-0.998047
ZNF232	SHMT2	-0.469163	8.5e-07	0.48623	3.3e-19	0	-0.955393	2.63e-05	4.42e-17	2.83e-13	-0.964899
PBK	TIMM44	-0.504002	9.01e-08	0.486	3.45e-19	0	-0.990002	3.93e-06	4.42e-17	2.83e-13	-1.03704
C16orf59	STX12	0.497234	1.42e-07	-0.4863	3.26e-19	0	0.983533	5.71e-06	4.42e-17	2.83e-13	-1.02248
C16orf59	HAUS2	-0.486985	2.78e-07	0.486135	3.36e-19	0	-0.973119	1.03e-05	4.42e-17	2.83e-13	-1.00175
ERCC6L	TIMM44	-0.525749	1.94e-08	0.486197	3.32e-19	0	-1.01195	1.07e-06	4.42e-17	2.83e-13	-1.08135
ILKAP	DIAPH3	-0.588887	1.16e-10	0.486338	3.23e-19	0	-1.07522	1.24e-08	4.42e-17	2.83e-13	-1.21086
ARMCX4	EXOSC2	0.407849	2.53e-05	-0.486116	3.37e-19	2.22e-16	0.893964	0.00047931	4.42e-17	2.83e-13	-0.838995
TK1	TIMM44	-0.414941	1.77e-05	0.486106	3.38e-19	0	-0.901048	0.000345985	4.42e-17	2.83e-13	-0.853602
YWHAQ	CCDC138	-0.41565	1.7e-05	0.486091	3.39e-19	0	-0.901741	0.000344301	4.42e-17	2.83e-13	-0.855086
PA2G4	CYBRD1	0.468479	8.86e-07	-0.486299	3.26e-19	0	0.954778	2.7e-05	4.42e-17	2.83e-13	-0.963356
PSMD2	POC1A	-0.45715	1.74e-06	0.485715	3.64e-19	0	-0.942864	4.98e-05	4.53e-17	2.83e-13	-0.94119
RAD54L	USP37	-0.461242	1.37e-06	0.485827	3.56e-19	0	-0.947069	4.08e-05	4.53e-17	2.83e-13	-0.949396
ACYP1	RAI2	0.459526	1.51e-06	-0.48592	3.5e-19	0	0.945446	4.4e-05	4.53e-17	2.83e-13	-0.945682
PAMR1	CMSS1	0.437996	5.18e-06	-0.485737	3.63e-19	0	0.923732	0.000122326	4.53e-17	2.83e-13	-0.901715
C1orf35	RAD54B	-0.422106	1.22e-05	0.48594	3.49e-19	0	-0.908046	0.00025759	4.53e-17	2.83e-13	-0.868638
RNF220	YPEL5	0.428431	8.71e-06	-0.485826	3.57e-19	0	0.914257	0.000190164	4.53e-17	2.83e-13	-0.881861
STK3	NEK2	-0.474359	6.17e-07	0.485819	3.57e-19	0	-0.960178	2.03e-05	4.53e-17	2.83e-13	-0.976412
FOXF2	POLR3G	0.460378	1.44e-06	-0.485467	3.82e-19	0	0.945845	4.1e-05	4.91e-17	2.83e-13	-0.94832
CCL19	CDC25C	0.4036	3.13e-05	-0.485486	3.8e-19	2.22e-16	0.889087	0.000573197	4.91e-17	2.83e-13	-0.831332
RHOBTB1	HJURP	0.445245	3.46e-06	-0.48548	3.81e-19	0	0.930724	8.78e-05	4.91e-17	2.83e-13	-0.917123
PDE1C	TSR1	0.530597	1.36e-08	-0.485575	3.74e-19	0	1.01617	7.69e-07	4.91e-17	2.83e-13	-1.09272
ZBTB20	CIRH1A	0.430579	7.76e-06	-0.485557	3.75e-19	0	0.916136	0.000174464	4.91e-17	2.83e-13	-0.886773
PSMC3IP	CDC25C	-0.479424	4.5e-07	0.485641	3.69e-19	0	-0.965065	1.53e-05	4.91e-17	2.83e-13	-0.987198
CHD7	C8orf33	-0.472091	7.1e-07	0.485591	3.73e-19	0	-0.957682	2.31e-05	4.91e-17	2.83e-13	-0.972199
FIP1L1	DIAPH3	-0.419394	1.4e-05	0.485489	3.8e-19	0	-0.904883	0.000290229	4.91e-17	2.83e-13	-0.863858
NXT1	TICRR	-0.592751	8.19e-11	0.485344	3.91e-19	0	-1.0781	8.94e-09	5e-17	2.83e-13	-1.2213
PSMD4	POLQ	-0.574449	4.13e-10	0.485375	3.89e-19	0	-1.05982	3.7e-08	5e-17	2.83e-13	-1.18352
STX12	DDX31	0.520792	2.78e-08	-0.485245	3.98e-19	0	1.00604	1.46e-06	5e-17	2.83e-13	-1.07326
LARP4	LYAR	-0.401116	3.54e-05	0.485247	3.98e-19	2.22e-16	-0.886363	0.000627714	5e-17	2.83e-13	-0.826623
UBE2M	KIF11	-0.457558	1.7e-06	0.485101	4.1e-19	0	-0.942658	4.89e-05	5.01e-17	2.83e-13	-0.943223
CTSO	GPSM2	0.415854	1.69e-05	-0.485126	4.08e-19	0	0.900979	0.000344301	5.01e-17	2.83e-13	-0.857208
CD1C	STX12	-0.485593	3.04e-07	0.485118	4.08e-19	0	-0.97071	1.14e-05	5.01e-17	2.83e-13	-1.00098
PUF60	CSNK2A1	-0.401272	3.51e-05	0.485054	4.13e-19	2.22e-16	-0.886326	0.000627714	5.01e-17	2.83e-13	-0.827273
SSB	CDC25C	-0.434935	6.13e-06	0.485197	4.02e-19	0	-0.920132	0.000142098	5.01e-17	2.83e-13	-0.89641
RUVBL1	PTGS1	0.469523	8.31e-07	-0.484473	4.62e-19	0	0.953996	2.58e-05	5.44e-17	2.83e-13	-0.969142
BMS1	RPP25	-0.415974	1.68e-05	0.484388	4.69e-19	0	-0.900362	0.000331585	5.44e-17	2.83e-13	-0.85876
UBE2M	PAICS	-0.409373	2.35e-05	0.484937	4.23e-19	2.22e-16	-0.89431	0.000436789	5.44e-17	2.83e-13	-0.844177
TTK	RHOBTB1	0.472079	7.11e-07	-0.484928	4.23e-19	0	0.957007	2.31e-05	5.44e-17	2.83e-13	-0.973504
CLEC10A	PDGFD	-0.44042	4.53e-06	0.48472	4.4e-19	0	-0.925141	0.000110971	5.44e-17	2.83e-13	-0.908606
RHOBTB1	KIF20A	0.458818	1.58e-06	-0.484524	4.57e-19	0	0.943342	4.5e-05	5.44e-17	2.83e-13	-0.946945
HMGB3P1	RBMX2	-0.515296	4.12e-08	0.484532	4.57e-19	0	-0.999827	2.07e-06	5.44e-17	2.83e-13	-1.06349
SKA1	TIMM44	-0.412757	1.98e-05	0.484937	4.23e-19	2.22e-16	-0.897694	0.000380231	5.44e-17	2.83e-13	-0.851156
TSEN34	DDIAS	-0.56426	9.73e-10	0.484721	4.4e-19	0	-1.04898	8.02e-08	5.44e-17	2.83e-13	-1.16409
PFDN2	CIRBP	0.404692	2.96e-05	-0.484407	4.68e-19	2.22e-16	0.8891	0.000534808	5.44e-17	2.83e-13	-0.835439
PFDN2	MCM4	-0.40198	3.39e-05	0.484752	4.38e-19	2.22e-16	-0.886733	0.000607085	5.44e-17	2.83e-13	-0.829248
GMNN	ANKRD39	-0.499154	1.25e-07	0.484747	4.38e-19	0	-0.983901	5.15e-06	5.44e-17	2.83e-13	-1.02972
NXT1	BORA	-0.414113	1.84e-05	0.484664	4.45e-19	2.22e-16	-0.898777	0.000363906	5.44e-17	2.83e-13	-0.854435
NXT1	C16orf59	-0.426751	9.53e-06	0.484662	4.45e-19	0	-0.911413	0.000207842	5.44e-17	2.83e-13	-0.880511
ZNF232	KIF18B	-0.478752	4.69e-07	0.484613	4.5e-19	0	-0.963365	1.65e-05	5.44e-17	2.83e-13	-0.987906
LOC100505501	TMEM185B	0.629259	2.35e-12	-0.484583	4.52e-19	0	1.11384	4.04e-10	5.44e-17	2.83e-13	-1.29856
SSX2IP	PSAT1	-0.441236	4.33e-06	0.484593	4.51e-19	0	-0.925829	0.000104144	5.44e-17	2.83e-13	-0.910529
ABCF2	RRM2	-0.520744	2.79e-08	0.484888	4.26e-19	0	-1.00563	1.46e-06	5.44e-17	2.83e-13	-1.07395
DDX11	PA2G4	-0.411245	2.13e-05	0.48466	4.45e-19	2.22e-16	-0.895905	0.000413431	5.44e-17	2.83e-13	-0.848523
ILF3	GTF3C2	-0.467039	9.66e-07	0.484864	4.28e-19	0	-0.951903	2.99e-05	5.44e-17	2.83e-13	-0.963236
GTF3C2	CEBPZOS	-0.648437	3.01e-13	0.485018	4.16e-19	0	-1.13346	7.08e-11	5.44e-17	2.83e-13	-1.33693
MRPL9	SPC24	-0.486961	2.78e-07	0.484689	4.43e-19	0	-0.97165	1.03e-05	5.44e-17	2.83e-13	-1.00469
PSMC3IP	ANAPC16	0.467279	9.53e-07	-0.484732	4.39e-19	0	0.952011	2.99e-05	5.44e-17	2.83e-13	-0.963993
CCDC59	TDP1	-0.400636	3.62e-05	0.484882	4.27e-19	4.44e-16	-0.885518	0.000636758	5.44e-17	7.7e-13	-0.826255
FOPNL	PAPLN	0.436844	5.52e-06	-0.484916	4.24e-19	0	0.921759	0.000131642	5.44e-17	2.83e-13	-0.900865
PHF19	MTHFD2	-0.446457	3.23e-06	0.484764	4.37e-19	0	-0.931221	8.43e-05	5.44e-17	2.83e-13	-0.920976
ILF2	ACBD6	-0.478956	4.63e-07	0.484326	4.75e-19	0	-0.963282	1.62e-05	5.65e-17	2.83e-13	-0.988913
CKS2	PFDN2	-0.429799	8.1e-06	0.484367	4.71e-19	0	-0.914166	0.000181175	5.65e-17	2.83e-13	-0.887342
P2RY14	YWHAG	0.550699	2.92e-09	-0.484234	4.83e-19	0	1.03493	2.03e-07	5.65e-17	2.83e-13	-1.13726
HJURP	AHCTF1	-0.485701	3.02e-07	0.484268	4.8e-19	0	-0.969968	1.13e-05	5.65e-17	2.83e-13	-1.00296
C1orf35	TOX	0.419238	1.42e-05	-0.484245	4.82e-19	0	0.903483	0.000290229	5.65e-17	2.83e-13	-0.865756
PTPRN2	CDC25A	0.400552	3.64e-05	-0.484239	4.83e-19	4.44e-16	0.884791	0.000636758	5.65e-17	7.7e-13	-0.827178
PDGFRA	ILF3	0.671455	2.08e-14	-0.484265	4.8e-19	0	1.15572	6.95e-12	5.65e-17	2.83e-13	-1.38655
RNPS1	DDX11	-0.400204	3.7e-05	0.484293	4.78e-19	4.44e-16	-0.884497	0.000646664	5.65e-17	7.7e-13	-0.826367
IPO5	UTP18	-0.465935	1.03e-06	0.484304	4.77e-19	0	-0.950238	3.14e-05	5.65e-17	2.83e-13	-0.962071
RLF	KIF2C	-0.622814	4.56e-12	0.484106	4.95e-19	0	-1.10692	7.43e-10	6.03e-17	2.83e-13	-1.28653
NCAPH	AHCTF1	-0.47646	5.42e-07	0.484208	4.86e-19	0	-0.960668	1.81e-05	6.03e-17	2.83e-13	-0.983998
PFDN2	SPC24	-0.619394	6.43e-12	0.484112	4.95e-19	0	-1.10351	1.05e-09	6.03e-17	2.83e-13	-1.27944
DEPDC1B	TIMM44	-0.414161	1.84e-05	0.484196	4.87e-19	2.22e-16	-0.898357	0.000363906	6.03e-17	2.83e-13	-0.85536
TIMM44	KIF2C	-0.505851	7.94e-08	0.484167	4.89e-19	0	-0.990018	3.49e-06	6.03e-17	2.83e-13	-1.04479
GTSE1	PSMD4	-0.439772	4.7e-06	0.484052	5e-19	0	-0.923824	0.00011322	6.03e-17	2.83e-13	-0.908523
POLR3G	EPM2AIP1	0.427843	8.99e-06	-0.484136	4.92e-19	0	0.911979	0.000199754	6.03e-17	2.83e-13	-0.883723
ILF3	NPM1	-0.456646	1.79e-06	0.48408	4.98e-19	0	-0.940726	5.08e-05	6.03e-17	2.83e-13	-0.943327
SLCO2A1	CENPO	0.432199	7.11e-06	-0.483919	5.13e-19	0	0.916118	0.00016307	6.06e-17	2.83e-13	-0.893124
PFDN2	PYCRL	-0.459634	1.5e-06	0.484001	5.05e-19	0	-0.943635	4.4e-05	6.06e-17	2.83e-13	-0.949654
RIOK1	KNSTRN	-0.449673	2.69e-06	0.483939	5.11e-19	0	-0.933612	7.15e-05	6.06e-17	2.83e-13	-0.929194
CDCA5	AHCTF1	-0.472139	7.08e-07	0.484003	5.05e-19	0	-0.956142	2.31e-05	6.06e-17	2.83e-13	-0.975489
BANF1	CPQ	0.410873	2.17e-05	-0.48383	5.22e-19	2.22e-16	0.894703	0.000413431	6.59e-17	2.83e-13	-0.84921
ZNF232	UHRF1	-0.448149	2.93e-06	0.483855	5.19e-19	0	-0.932004	7.64e-05	6.59e-17	2.83e-13	-0.926204
BRF2	TNFRSF10A	-0.628983	2.42e-12	0.483857	5.19e-19	0	-1.11284	4.38e-10	6.59e-17	2.83e-13	-1.29993
ASF1B	C12orf65	-0.486253	2.91e-07	0.483769	5.28e-19	0	-0.970022	1.1e-05	6.65e-17	2.83e-13	-1.00513
ADAM17	ZNF536	0.451821	2.37e-06	-0.483716	5.33e-19	0	0.935538	6.26e-05	6.65e-17	2.83e-13	-0.934062
PSMC5	KPNA2	-0.403204	3.19e-05	0.483637	5.41e-19	2.22e-16	-0.886841	0.000578214	6.96e-17	2.83e-13	-0.833692
MRPL9	H2AFX	-0.409361	2.35e-05	0.483641	5.41e-19	2.22e-16	-0.893002	0.000436789	6.96e-17	2.83e-13	-0.846415
MRPL9	UBE2Q1	-0.541482	5.99e-09	0.483663	5.39e-19	0	-1.02514	3.74e-07	6.96e-17	2.83e-13	-1.11954
MALSU1	SPC24	-0.445809	3.35e-06	0.483617	5.43e-19	0	-0.929426	8.78e-05	6.96e-17	2.83e-13	-0.921821
VRK1	MTPAP	-0.443324	3.85e-06	0.48342	5.64e-19	0	-0.926744	9.49e-05	7.09e-17	2.83e-13	-0.917058
P2RY14	AAR2	0.538938	7.27e-09	-0.483427	5.63e-19	0	1.02237	4.52e-07	7.09e-17	2.83e-13	-1.11483
NXT1	TLE4	0.457618	1.69e-06	-0.483589	5.46e-19	0	0.941207	4.81e-05	7.09e-17	2.83e-13	-0.946294
DTYMK	PTPRN2	0.447333	3.07e-06	-0.483412	5.65e-19	0	0.930745	8.09e-05	7.09e-17	2.83e-13	-0.925364
PRPF31	AUNIP	-0.41541	1.73e-05	0.483376	5.69e-19	2.22e-16	-0.898785	0.000344509	7.09e-17	2.83e-13	-0.859393
LPAR1	TMEM185B	0.710723	1.2e-16	-0.4835	5.56e-19	0	1.19422	7.31e-14	7.09e-17	2.83e-13	-1.46995
CD36	FAM20A	-0.466571	9.94e-07	0.48338	5.68e-19	0	-0.949951	3.1e-05	7.09e-17	2.83e-13	-0.965225
KIAA0101	ISY1	-0.446973	3.13e-06	0.483393	5.67e-19	0	-0.930366	8.09e-05	7.09e-17	2.83e-13	-0.924657
KPNA6	RCC1	-0.409481	2.33e-05	0.483425	5.64e-19	2.22e-16	-0.892906	0.000436789	7.09e-17	2.83e-13	-0.847041
PSMC3IP	ESCO2	-0.48012	4.31e-07	0.483462	5.6e-19	0	-0.963582	1.53e-05	7.09e-17	2.83e-13	-0.993088
GINS2	C12orf65	-0.409985	2.27e-05	0.483419	5.64e-19	2.22e-16	-0.893404	0.000433573	7.09e-17	2.83e-13	-0.848095
FOXM1	ZNF232	-0.442556	4.02e-06	0.483352	5.72e-19	0	-0.925908	0.000102033	7.28e-17	2.83e-13	-0.915599
FOXM1	PSMD4	-0.423306	1.14e-05	0.482784	6.37e-19	0	-0.90609	0.000246253	7.28e-17	2.83e-13	-0.876803
WBP1L	CIRH1A	0.473003	6.71e-07	-0.482837	6.3e-19	0	0.95584	2.2e-05	7.28e-17	2.83e-13	-0.979634
BMS1	CHL1	0.600972	3.83e-11	-0.482813	6.33e-19	0	1.08379	4.67e-09	7.28e-17	2.83e-13	-1.24473
NR3C2	RHOBTB1	-0.513915	4.54e-08	0.483142	5.95e-19	0	-0.997057	2.23e-06	7.28e-17	2.83e-13	-1.06369
CPNE1	CSTF1	-0.424758	1.06e-05	0.482922	6.2e-19	0	-0.907681	0.000225502	7.28e-17	2.83e-13	-0.879559
PUF60	BORA	-0.416958	1.59e-05	0.48326	5.81e-19	0	-0.900218	0.00032401	7.28e-17	2.83e-13	-0.862801
CENPA	DDX20	-0.46111	1.38e-06	0.483227	5.85e-19	0	-0.944337	4.08e-05	7.28e-17	2.83e-13	-0.954231
PELP1	ESPL1	-0.414809	1.78e-05	0.483154	5.93e-19	2.22e-16	-0.897964	0.000351561	7.28e-17	2.83e-13	-0.858545
YARS2	GEMIN5	-0.435764	5.86e-06	0.483139	5.95e-19	0	-0.918902	0.000142098	7.28e-17	2.83e-13	-0.901943
NXT1	CNTN4	0.604956	2.63e-11	-0.48286	6.27e-19	0	1.08782	3.44e-09	7.28e-17	2.83e-13	-1.25286
UBL4A	CIRBP	0.449397	2.73e-06	-0.482975	6.14e-19	0	0.932372	7.36e-05	7.28e-17	2.83e-13	-0.930477
PARS2	RNLS	0.433855	6.5e-06	-0.482965	6.15e-19	0	0.916821	0.000151828	7.28e-17	2.83e-13	-0.898316
SSB	TRIB3	-0.425095	1.04e-05	0.482934	6.19e-19	0	-0.908028	0.000225502	7.28e-17	2.83e-13	-0.880233
SSB	ZNF536	0.496994	1.44e-07	-0.482867	6.27e-19	0	0.979861	5.71e-06	7.28e-17	2.83e-13	-1.02926
TIMM44	CDC6	-0.400072	3.72e-05	0.483187	5.9e-19	4.44e-16	-0.883259	0.000652209	7.28e-17	7.7e-13	-0.827986
ILF3	KCNAB1	0.504986	8.42e-08	-0.483168	5.92e-19	0	0.988154	3.76e-06	7.28e-17	2.83e-13	-1.04516
CIAPIN1	TSR1	-0.48204	3.81e-07	0.482888	6.24e-19	0	-0.964929	1.37e-05	7.28e-17	2.83e-13	-0.998243
TMPO	PSMC3IP	-0.493405	1.83e-07	0.48337	5.7e-19	0	-0.976775	7.44e-06	7.28e-17	2.83e-13	-1.02076
C16orf45	GPSM2	0.403756	3.11e-05	-0.483068	6.03e-19	2.22e-16	0.886825	0.000560814	7.28e-17	2.83e-13	-0.835816
TSR1	SPC24	-0.492385	1.96e-07	0.483104	5.99e-19	0	-0.975489	7.83e-06	7.28e-17	2.83e-13	-1.01921
LYAR	TICRR	-0.470987	7.6e-07	0.483192	5.89e-19	0	-0.954179	2.41e-05	7.28e-17	2.83e-13	-0.974741
TMEM201	ASPM	-0.413945	1.86e-05	0.483316	5.75e-19	2.22e-16	-0.897261	0.000363906	7.28e-17	2.83e-13	-0.856469
ZWINT	MALSU1	-0.432607	6.96e-06	0.482611	6.58e-19	0	-0.915218	0.000157054	7.69e-17	2.83e-13	-0.89639
KIFC1	NANP	-0.420642	1.32e-05	0.482421	6.82e-19	0	-0.903063	0.000271518	7.69e-17	2.83e-13	-0.871939
PUF60	BUB1	-0.415578	1.71e-05	0.482737	6.42e-19	2.22e-16	-0.898314	0.000344301	7.69e-17	2.83e-13	-0.860878
TRIT1	AUNIP	-0.407633	2.56e-05	0.482693	6.48e-19	2.22e-16	-0.890326	0.00047931	7.69e-17	2.83e-13	-0.844497
GEMIN5	BRCA2	-0.445893	3.33e-06	0.482709	6.46e-19	0	-0.928602	8.78e-05	7.69e-17	2.83e-13	-0.923729
PAICS	TRMT1	-0.467759	9.25e-07	0.482361	6.9e-19	0	-0.95012	2.83e-05	7.69e-17	2.83e-13	-0.969727
LPAR1	PA2G4	0.54003	6.69e-09	-0.482732	6.43e-19	0	1.02276	4.14e-07	7.69e-17	2.83e-13	-1.11869
MITF	HILPDA	0.472163	7.07e-07	-0.482459	6.77e-19	0	0.954622	2.31e-05	7.69e-17	2.83e-13	-0.97866
PDE1C	STX12	-0.409769	2.3e-05	0.482729	6.43e-19	2.22e-16	-0.892498	0.000433573	7.69e-17	2.83e-13	-0.848859
SIVA1	KIF2C	-0.426763	9.53e-06	0.482664	6.51e-19	0	-0.909427	0.000207842	7.69e-17	2.83e-13	-0.884181
WDR3	MTPAP	-0.484992	3.16e-07	0.482618	6.57e-19	0	-0.967611	1.15e-05	7.69e-17	2.83e-13	-1.00492
RSRC1	CLSPN	-0.457474	1.71e-06	0.482579	6.62e-19	0	-0.940053	4.89e-05	7.69e-17	2.83e-13	-0.947977
POLQ	AHCTF1	-0.446541	3.21e-06	0.482628	6.56e-19	0	-0.929168	8.09e-05	7.69e-17	2.83e-13	-0.925228
LYAR	CREBRF	0.428203	8.82e-06	-0.482757	6.4e-19	0	0.91096	0.000190164	7.69e-17	2.83e-13	-0.886994
MRPS26	SLX4IP	-0.430627	7.74e-06	0.482584	6.61e-19	0	-0.913211	0.000174464	7.69e-17	2.83e-13	-0.892337
CIRH1A	POC1A	-0.430183	7.93e-06	0.482453	6.78e-19	0	-0.912636	0.000181009	7.69e-17	2.83e-13	-0.891657
TOMM34	PRPF3	-0.401548	3.46e-05	0.482056	7.31e-19	4.44e-16	-0.883605	0.000625016	8.25e-17	7.7e-13	-0.83299
KIF11	PRPF31	-0.498566	1.3e-07	0.481976	7.42e-19	0	-0.980542	5.45e-06	8.25e-17	2.83e-13	-1.03442
MELK	CCL19	0.404752	2.96e-05	-0.48225	7.04e-19	2.22e-16	0.887003	0.000534808	8.25e-17	2.83e-13	-0.8393
JADE3	ARHGAP24	0.539742	6.84e-09	-0.48234	6.92e-19	0	1.02208	4.19e-07	8.25e-17	2.83e-13	-1.11901
PUF60	PDGFRA	0.508827	6.47e-08	-0.48193	7.48e-19	0	0.990757	2.92e-06	8.25e-17	2.83e-13	-1.05581
CCL19	TACC3	0.470483	7.84e-07	-0.482181	7.13e-19	0	0.952664	2.58e-05	8.25e-17	2.83e-13	-0.975739
PFDN2	CCNA2	-0.466235	1.01e-06	0.482279	7e-19	0	-0.948514	3.1e-05	8.25e-17	2.83e-13	-0.966732
CDCA4	TEK	0.4379	5.21e-06	-0.482047	7.32e-19	0	0.919947	0.000122326	8.25e-17	2.83e-13	-0.908417
RBM28	CHD9	0.491689	2.05e-07	-0.4823	6.98e-19	0	0.973989	7.83e-06	8.25e-17	2.83e-13	-1.01947
UBE2T	C10orf35	-0.52396	2.21e-08	0.482133	7.2e-19	0	-1.00609	1.18e-06	8.25e-17	2.83e-13	-1.08675
CCDC107	NOL9	0.424458	1.08e-05	-0.482312	6.96e-19	0	0.90677	0.000229709	8.25e-17	2.83e-13	-0.88005
ZNF280C	HPRT1	-0.595248	6.51e-11	0.482207	7.1e-19	0	-1.07745	7.43e-09	8.25e-17	2.83e-13	-1.23442
NBN	MTHFD2	-0.471515	7.36e-07	0.482104	7.24e-19	0	-0.953619	2.31e-05	8.25e-17	2.83e-13	-0.978036
RRM2	C12orf65	-0.415122	1.75e-05	0.482194	7.12e-19	2.22e-16	-0.897316	0.000344509	8.25e-17	2.83e-13	-0.860901
PSMD4	CENPO	-0.48204	3.81e-07	0.482053	7.31e-19	0	-0.964093	1.37e-05	8.25e-17	2.83e-13	-0.999974
CSNK2A1	TGIF2	-0.586607	1.42e-10	0.48226	7.03e-19	0	-1.06887	1.5e-08	8.25e-17	2.83e-13	-1.21637
RECQL4	UPF3B	-0.409421	2.34e-05	0.482145	7.18e-19	2.22e-16	-0.891566	0.000436789	8.25e-17	2.83e-13	-0.849165
CKS1B	STK3	-0.464254	1.14e-06	0.481792	7.68e-19	0	-0.946047	3.42e-05	9.25e-17	2.83e-13	-0.963598
UNG	RNPS1	-0.42003	1.36e-05	0.481686	7.84e-19	0	-0.901716	0.00027543	9.25e-17	2.83e-13	-0.872
PCBD1	PPAT	-0.418734	1.45e-05	0.481882	7.55e-19	0	-0.900616	0.000293086	9.25e-17	2.83e-13	-0.868956
C17orf75	RNFT2	-0.472163	7.07e-07	0.481792	7.68e-19	0	-0.953956	2.31e-05	9.25e-17	2.83e-13	-0.980014
P2RY14	PRPF4	0.426175	9.83e-06	-0.481641	7.9e-19	0	0.907816	0.00020968	9.25e-17	2.83e-13	-0.884838
RHOBTB1	FANCI	0.44174	4.21e-06	-0.481887	7.54e-19	0	0.923627	0.000102033	9.25e-17	2.83e-13	-0.916689
NIF3L1	LYAR	-0.469271	8.44e-07	0.48181	7.65e-19	0	-0.951081	2.63e-05	9.25e-17	2.83e-13	-0.973975
C1orf109	GSG2	-0.407525	2.57e-05	0.481419	8.24e-19	2.22e-16	-0.888943	0.00047931	9.25e-17	2.83e-13	-0.846508
C1orf109	CDC25A	-0.494845	1.66e-07	0.481876	7.56e-19	0	-0.976722	6.57e-06	9.25e-17	2.83e-13	-1.02691
RMI1	TIMM44	-0.574929	3.96e-10	0.481807	7.66e-19	0	-1.05674	3.62e-08	9.25e-17	2.83e-13	-1.19328
KIF18B	AHCTF1	-0.409541	2.33e-05	0.481575	8e-19	2.22e-16	-0.891116	0.000436789	9.25e-17	2.83e-13	-0.85042
ANKRD39	TROAP	-0.454509	2.03e-06	0.481739	7.76e-19	0	-0.936248	5.74e-05	9.25e-17	2.83e-13	-0.943477
TOP2A	KPNB1	-0.426739	9.54e-06	0.481445	8.2e-19	0	-0.908184	0.000207842	9.25e-17	2.83e-13	-0.88637
OSGIN2	LARP4	-0.430567	7.77e-06	0.481718	7.79e-19	0	-0.912285	0.000174885	9.25e-17	2.83e-13	-0.893816
CCNF	AHCTF1	-0.484644	3.23e-07	0.481608	7.95e-19	0	-0.966253	1.19e-05	9.25e-17	2.83e-13	-1.0063
CPQ	EXOSC2	0.430051	7.99e-06	-0.481779	7.7e-19	0	0.91183	0.000181009	9.25e-17	2.83e-13	-0.892632
NEK2	IPO5	-0.484872	3.18e-07	0.481582	7.99e-19	0	-0.966454	1.15e-05	9.25e-17	2.83e-13	-1.00683
CSNK2A1	TCFL5	-0.525749	1.94e-08	0.481498	8.12e-19	0	-1.00725	1.07e-06	9.25e-17	2.83e-13	-1.0919
EXOSC2	WLS	0.414569	1.8e-05	-0.481821	7.64e-19	2.22e-16	0.896391	0.000351626	9.25e-17	2.83e-13	-0.860422
DDX31	MALSU1	-0.402148	3.36e-05	0.481555	8.03e-19	4.44e-16	-0.883703	0.000594819	9.25e-17	7.7e-13	-0.835104
HAUS2	SPC24	-0.480384	4.24e-07	0.481743	7.75e-19	0	-0.962127	1.53e-05	9.25e-17	2.83e-13	-0.99718
ILF2	ILKAP	-0.441572	4.25e-06	0.481391	8.28e-19	0	-0.922963	0.000102033	9.28e-17	2.83e-13	-0.917284
TPX2	TSEN34	-0.529037	1.53e-08	0.481343	8.36e-19	0	-1.01038	8.47e-07	9.28e-17	2.83e-13	-1.09908
KIF4A	ZNF232	-0.435236	6.03e-06	0.481356	8.34e-19	0	-0.916592	0.000142098	9.28e-17	2.83e-13	-0.904186
ERCC6L	C10orf35	-0.593747	7.47e-11	0.481405	8.26e-19	0	-1.07515	8.61e-09	9.28e-17	2.83e-13	-1.23336
ILF3	WLS	0.405605	2.83e-05	-0.481349	8.35e-19	2.22e-16	0.886953	0.000516183	9.28e-17	2.83e-13	-0.842641
ING1	CCNE2	-0.418542	1.47e-05	0.481362	8.33e-19	0	-0.899904	0.000298571	9.28e-17	2.83e-13	-0.869495
PSMC3IP	WLS	0.54207	5.72e-09	-0.481352	8.35e-19	0	1.02342	3.68e-07	9.28e-17	2.83e-13	-1.12614
PCID2	PROSER1	-0.435896	5.82e-06	0.481385	8.29e-19	0	-0.91728	0.000134374	9.28e-17	2.83e-13	-0.905503
KIT	PFDN2	0.419262	1.41e-05	-0.4812	8.59e-19	0	0.900462	0.000290229	9.46e-17	2.83e-13	-0.871284
ANKRD39	CREBRF	0.430399	7.84e-06	-0.481258	8.49e-19	0	0.911657	0.000174885	9.46e-17	2.83e-13	-0.89432
YEATS2	E2F7	-0.434803	6.17e-06	0.481188	8.61e-19	0	-0.915991	0.000142098	9.77e-17	2.83e-13	-0.903605
SMNDC1	RAD54L	-0.437864	5.22e-06	0.480994	8.93e-19	0	-0.918857	0.000122326	1.04e-16	2.83e-13	-0.910332
PLAT	AC004941.5	0.500944	1.11e-07	-0.481072	8.8e-19	0	0.982016	4.79e-06	1.04e-16	2.83e-13	-1.04131
DRG1	SYNPO	0.451917	2.36e-06	-0.48106	8.82e-19	0	0.932978	6.26e-05	1.04e-16	2.83e-13	-0.939419
BMS1	KIT	0.402652	3.28e-05	-0.480941	9.02e-19	4.44e-16	0.883594	0.000586309	1.04e-16	7.7e-13	-0.837217
ZWINT	PFDN2	-0.544086	4.9e-09	0.480949	9e-19	0	-1.02504	3.26e-07	1.04e-16	2.83e-13	-1.13128
KIFC1	SUPT16H	-0.438476	5.05e-06	0.480877	9.13e-19	0	-0.919353	0.000120211	1.04e-16	2.83e-13	-0.911826
TSEN34	KIF18B	-0.530789	1.34e-08	0.480952	9e-19	0	-1.01174	7.52e-07	1.04e-16	2.83e-13	-1.10362
PFDN4	ATAD2	-0.495626	1.58e-07	0.481163	8.65e-19	0	-0.976788	6.33e-06	1.04e-16	2.83e-13	-1.03006
PRMT1	DIAPH3	-0.458674	1.59e-06	0.48079	9.28e-19	0	-0.939464	4.5e-05	1.04e-16	2.83e-13	-0.954
[truncated: 7,039 more rows]

## Sheet: blue module
molecule_X	molecule_Y	r1	p1	r2	p2	p_.difference.	X.r1.r2.	lfdr_.in_cond._1.	lfdr_.in_cond._2.	lfdr_.difference.	ratio
SLC4A2	GPR155	0.711923	1.01226e-16	-0.438269	1.63954e-15	0	1.15019	6.14755e-16	9.22576e-14	1.5409e-14	-1.6244
NARS	TXNL1	-0.692469	1.45976e-15	0.433835	3.37281e-15	0	-1.1263	7.09641e-15	1.65213e-13	1.5409e-14	-1.59616
MAN1A1	GPR155	-0.671335	2.10941e-14	0.430574	5.69499e-15	0	-1.10191	8.60655e-14	2.85569e-13	1.5409e-14	-1.55916
NARS	DYM	-0.636304	1.12441e-12	0.423343	1.78319e-14	0	-1.05965	3.75908e-12	8.07292e-13	1.5409e-14	-1.50304
ZNF385B	ABCB1	-0.621338	5.28893e-12	0.423479	1.74575e-14	0	-1.04482	1.65795e-11	8.07292e-13	1.5409e-14	-1.46722
MPP1	GPR155	-0.680156	7.10892e-15	0.483656	5.39419e-19	0	-1.16381	3.20743e-14	5.84087e-17	1.5409e-14	-1.40628
WWC1	GPR155	0.567693	7.31173e-10	-0.408842	1.62281e-13	0	0.976535	1.90778e-09	5.93451e-12	1.5409e-14	-1.38854
IPPK	GPR155	0.570681	5.68569e-10	-0.419848	3.06643e-14	0	0.990529	1.51119e-09	1.3397e-12	1.5409e-14	-1.35926
SCG5	GPR155	-0.570117	5.96329e-10	0.449409	2.5543e-16	0	-1.01953	1.61533e-09	1.71958e-14	1.5409e-14	-1.26859
TYRP1	FZD4	-0.521824	2.58474e-08	0.413089	8.59353e-14	0	-0.934913	5.9772e-08	3.4763e-12	1.5409e-14	-1.26322
C21orf90	GPR155	0.508539	6.59865e-08	-0.403253	3.69608e-13	0	0.911792	1.48632e-07	1.26386e-11	1.5409e-14	-1.26109
GPR155	ABCB1	-0.678368	8.8896e-15	0.548853	5.32853e-25	0	-1.22722	3.97022e-14	1.37272e-22	1.5409e-14	-1.23597
IER3IP1	ZNF271	-0.504362	8.78759e-08	0.41056	1.25619e-13	0	-0.914923	1.94258e-07	4.65521e-12	1.5409e-14	-1.22847
SLC4A2	UBE2QL1	0.486697	2.83242e-07	-0.40365	3.48778e-13	2.22045e-16	0.890347	6.18745e-07	1.19767e-11	1.5409e-14	-1.20574
TUBB6	POPDC3	-0.547855	3.65046e-09	0.457751	6.06664e-17	0	-1.00561	8.95361e-09	4.42795e-15	1.5409e-14	-1.19684
AKAP1	DZIP1	0.48246	3.71414e-07	-0.403289	3.67648e-13	4.44089e-16	0.88575	7.99287e-07	1.26386e-11	4.37455e-14	-1.19631
PTGER3	ABCB1	-0.493273	1.84615e-07	0.416103	5.44277e-14	0	-0.909377	4.02379e-07	2.24258e-12	1.5409e-14	-1.18546
LYVE1	GPR155	-0.508923	6.42586e-08	0.430957	5.35629e-15	0	-0.93988	1.43182e-07	2.65252e-13	1.5409e-14	-1.18091
AKAP1	TRPC1	0.485941	2.97358e-07	-0.419267	3.35346e-14	0	0.905207	6.40805e-07	1.41184e-12	1.5409e-14	-1.15902
CALD1	AKAP1	0.467543	9.37436e-07	-0.407214	2.06589e-13	8.88178e-16	0.874757	1.92606e-06	7.38832e-12	6.94408e-14	-1.14815
RGS2	GPR155	-0.522244	2.50762e-08	0.457302	6.56114e-17	0	-0.979547	5.79005e-08	4.78616e-15	1.5409e-14	-1.14201
RTEL1	GPR155	0.45763	1.69362e-06	-0.401101	5.05329e-13	3.77476e-15	0.858731	3.49907e-06	1.703e-11	2.14665e-13	-1.14093
THUMPD1	ERI2	-0.475176	5.8693e-07	0.422584	2.00705e-14	2.22045e-16	-0.89776	1.25357e-06	8.76458e-13	1.5409e-14	-1.12445
SCG5	UBE2QL1	-0.503882	9.07954e-08	0.448349	3.05785e-16	0	-0.952231	2.01331e-07	1.98202e-14	1.5409e-14	-1.12386
TWIST1	HOPX	-0.477636	5.03481e-07	0.425999	1.17622e-14	0	-0.903635	1.05646e-06	5.64811e-13	1.5409e-14	-1.12121
ACSM3	THUMPD1	-0.482688	3.66069e-07	0.433157	3.76247e-15	0	-0.915846	7.99287e-07	1.95538e-13	1.5409e-14	-1.11435
SGCE	POPDC3	-0.459622	1.50604e-06	0.41255	9.32049e-14	1.33227e-15	-0.872172	3.12134e-06	3.7539e-12	9.45285e-14	-1.1141
PCM1	INTS9	-0.556448	1.84281e-09	0.501407	1.66911e-20	0	-1.05785	4.52307e-09	2.25696e-18	1.5409e-14	-1.10977
GSTO2	GPR155	0.460306	1.4463e-06	-0.414885	6.54975e-14	8.88178e-16	0.875191	3.01651e-06	2.61358e-12	6.94408e-14	-1.10948
EID2B	AKAP1	0.443012	3.91913e-06	-0.400742	5.32327e-13	1.35447e-14	0.843754	8.11377e-06	1.82212e-11	6.87637e-13	-1.10548
POPDC3	RASSF8	-0.467027	9.67194e-07	0.422659	1.98373e-14	2.22045e-16	-0.889686	2.00155e-06	8.76458e-13	1.5409e-14	-1.10497
AKAP1	GUCY1B3	0.446013	3.30955e-06	-0.405964	2.48434e-13	6.88338e-15	0.851976	6.7748e-06	8.64458e-12	3.7454e-13	-1.09865
PKD2	AKAP1	0.439184	4.8514e-06	-0.400032	5.89783e-13	1.9762e-14	0.839216	9.86022e-06	1.91352e-11	9.79332e-13	-1.09787
TYRP1	PLCXD3	-0.471623	7.30872e-07	0.431273	5.09214e-15	0	-0.902896	1.51922e-06	2.65252e-13	1.5409e-14	-1.09356
GPR155	GBP2	-0.436712	5.5606e-06	0.403262	3.69129e-13	1.86517e-14	-0.839973	1.14794e-05	1.26386e-11	9.15336e-13	-1.08295
TYRP1	PTPRM	-0.472655	6.85925e-07	0.440451	1.14532e-15	0	-0.913106	1.42048e-06	6.63088e-14	1.5409e-14	-1.07312
TYRP1	UBE2QL1	-0.509883	6.01255e-08	0.475775	2.36804e-18	0	-0.985658	1.36184e-07	2.23733e-16	1.5409e-14	-1.07169
AKAP1	FERMT2	0.464218	1.14547e-06	-0.434048	3.25879e-15	2.22045e-16	0.898266	2.34652e-06	1.65213e-13	1.5409e-14	-1.06951
PTX3	AKAP1	0.431791	7.27248e-06	-0.404768	2.96141e-13	2.4869e-14	0.836559	1.47732e-05	1.07223e-11	1.15273e-12	-1.06676
AKAP1	DNAJB5	0.42327	1.14625e-05	-0.400924	5.18439e-13	6.66134e-14	0.824195	2.29864e-05	1.703e-11	2.78823e-12	-1.05574
AKAP1	NRP2	0.460426	1.43605e-06	-0.436714	2.11402e-15	2.22045e-16	0.89714	3.01651e-06	1.20619e-13	1.5409e-14	-1.0543
CNRIP1	AKAP1	0.439652	4.72712e-06	-0.41702	4.73248e-14	4.88498e-15	0.856672	9.59584e-06	1.99825e-12	2.79021e-13	-1.05427
E2F1	GPR155	0.52306	2.36402e-08	-0.497402	3.72203e-20	0	1.02046	5.54963e-08	4.88401e-18	1.5409e-14	-1.05158
TYSND1	GPR155	0.431119	7.54158e-06	-0.41091	1.19216e-13	1.59872e-14	0.842029	1.51268e-05	4.55405e-12	7.83149e-13	-1.04918
CNR1	GPR155	-0.425995	9.92395e-06	0.407726	1.91504e-13	3.15303e-14	-0.833721	2.00035e-05	6.92112e-12	1.41865e-12	-1.04481
FGD5	GPR155	-0.427987	8.92414e-06	0.409865	1.3935e-13	2.26485e-14	-0.837852	1.80707e-05	5.42835e-12	1.05858e-12	-1.04421
ARTN	GPR155	0.423582	1.12756e-05	-0.408012	1.83564e-13	3.73035e-14	0.831594	2.25356e-05	6.8074e-12	1.54942e-12	-1.03816
PRICKLE2	AKAP1	0.423594	1.12684e-05	-0.408069	1.82023e-13	3.70814e-14	0.831663	2.25356e-05	6.8074e-12	1.54942e-12	-1.03805
RNF4	RAB28	-0.451209	2.46004e-06	0.434772	2.89875e-15	4.44089e-16	-0.885981	5.02751e-06	1.4863e-13	4.37455e-14	-1.03781
GFPT2	POPDC3	-0.447609	3.0229e-06	0.432533	4.16e-15	6.66134e-16	-0.880142	6.15789e-06	2.15205e-13	5.73742e-14	-1.03485
CYB5RL	GPR155	0.514479	4.36107e-08	-0.498079	3.25238e-20	0	1.01256	9.67369e-08	4.73528e-18	1.5409e-14	-1.03293
ZNF385B	IGF1	-0.438524	5.03191e-06	0.426357	1.11176e-14	2.44249e-15	-0.864881	1.01805e-05	5.45912e-13	1.59854e-13	-1.02854
ATAD3B	GPR155	0.482328	3.74542e-07	-0.471804	4.91942e-18	0	0.954132	8.03416e-07	4.33018e-16	1.5409e-14	-1.02231
LRCH2	AKAP1	0.412181	2.03496e-05	-0.405007	2.85953e-13	1.16129e-13	0.817188	4.00828e-05	9.55365e-12	4.52385e-12	-1.01771
PHLDB2	AKAP1	0.408581	2.44127e-05	-0.402003	4.43394e-13	1.93401e-13	0.810584	4.69176e-05	1.56635e-11	7.24705e-12	-1.01636
AKAP1	COA3	-0.426463	9.68001e-06	0.421013	2.5614e-14	1.04361e-14	-0.847475	1.95239e-05	1.15819e-12	5.40111e-13	-1.01294
HDGFRP3	AKAP1	0.419058	1.42893e-05	-0.415257	6.19065e-14	3.01981e-14	0.834315	2.87486e-05	2.60693e-12	1.39487e-12	-1.00915
TUBB6	AKAP1	0.436532	5.61588e-06	-0.434231	3.16374e-15	1.55431e-15	0.870763	1.14794e-05	1.65213e-13	1.07791e-13	-1.0053
TYRP1	FMO2	-0.520816	2.77918e-08	0.518951	4.38287e-22	0	-1.03977	6.32393e-08	7.86646e-20	1.5409e-14	-1.00359
ZNF385B	BEND6	-0.41553	1.7148e-05	0.414201	7.26535e-14	4.35207e-14	-0.82973	3.41647e-05	3.04559e-12	2.03184e-12	-1.00321
ROR2	AKAP1	0.428407	8.7258e-06	-0.42749	9.2972e-15	5.10703e-15	0.855897	1.80203e-05	4.52052e-13	3.01137e-13	-1.00214
PRSS22	GPR155	0.404176	3.04163e-05	-0.404881	2.91258e-13	2.17382e-13	0.809058	6.08126e-05	1.02541e-11	8.07806e-12	-0.998259
TCEAL7	AKAP1	0.413189	1.93311e-05	-0.41399	7.50061e-14	5.32907e-14	0.827179	3.83065e-05	3.04559e-12	2.32413e-12	-0.998066
COL4A4	KIAA1644	-0.403528	3.14083e-05	0.406792	2.19871e-13	1.97398e-13	-0.81032	6.23571e-05	8.16687e-12	7.26144e-12	-0.991977
TYRP1	TSHZ2	-0.477684	5.01971e-07	0.482014	7.3639e-19	0	-0.959698	1.05646e-06	8.0549e-17	1.5409e-14	-0.991016
AKAP1	ZNF25	0.432967	6.82318e-06	-0.437251	1.93684e-15	1.55431e-15	0.870218	1.38927e-05	1.03677e-13	1.07791e-13	-0.990204
TYRP1	PRDM2	-0.422418	1.1988e-05	0.427161	9.79396e-15	8.65974e-15	-0.849579	2.39126e-05	4.52052e-13	4.56538e-13	-0.988898
TYRP1	ZNF385B	-0.408965	2.39456e-05	0.416644	5.01205e-14	6.01741e-14	-0.825609	4.65759e-05	2.14028e-12	2.57398e-12	-0.981569
ALPK2	HOPX	-0.418146	1.4982e-05	0.428419	8.02547e-15	1.11022e-14	-0.846565	2.99373e-05	4.07853e-13	5.80223e-13	-0.976021
ZNF385B	PPAP2A	-0.421602	1.25125e-05	0.432184	4.40022e-15	6.21725e-15	-0.853786	2.44414e-05	2.2626e-13	3.43889e-13	-0.975516
CCL22	PRKCB	-0.42045	1.32897e-05	0.431487	4.92107e-15	7.10543e-15	-0.851937	2.61639e-05	2.65252e-13	3.86816e-13	-0.974422
AKAP1	ANGPTL2	0.407393	2.59124e-05	-0.421288	2.45457e-14	4.70735e-14	0.828681	4.94923e-05	1.15819e-12	2.0827e-12	-0.967018
HMCN1	ZNF385B	-0.416118	1.66369e-05	0.430312	5.93827e-15	1.13243e-14	-0.846429	3.28185e-05	2.89983e-13	5.86357e-13	-0.967014
SCG5	PTGER3	-0.484644	3.23126e-07	0.503006	1.20844e-20	0	-0.98765	6.95786e-07	1.81523e-18	1.5409e-14	-0.963497
AKAP1	DDR2	0.405377	2.86563e-05	-0.423369	1.77616e-14	4.66294e-14	0.828745	5.50789e-05	8.07292e-13	2.0827e-12	-0.957502
RRAGA	GPR155	-0.501506	1.06661e-07	0.523834	1.53183e-22	0	-1.02534	2.32444e-07	2.85522e-20	1.5409e-14	-0.957376
POPDC3	HDGFRP3	-0.430687	7.7195e-06	0.450303	2.1938e-16	6.66134e-16	-0.88099	1.53577e-05	1.46373e-14	5.73742e-14	-0.956439
AKAP1	TSHZ3	0.417558	1.54452e-05	-0.440492	1.13754e-15	4.21885e-15	0.85805	3.06229e-05	6.63088e-14	2.30354e-13	-0.947935
TYRP1	TENC1	-0.443612	3.78932e-06	0.469498	7.48911e-18	0	-0.91311	7.42998e-06	6.6821e-16	1.5409e-14	-0.944866
CLDND1	AKAP1	0.408077	2.50387e-05	-0.432506	4.17848e-15	1.79856e-14	0.840583	4.9252e-05	2.15205e-13	9.0341e-13	-0.943518
MRM1	GPR155	0.407981	2.51597e-05	-0.433747	3.42083e-15	1.64313e-14	0.841728	4.9252e-05	1.83123e-13	7.83149e-13	-0.940595
SCG5	RBP7	-0.400852	3.5834e-05	0.426703	1.05286e-14	5.10703e-14	-0.827555	7.02788e-05	5.0187e-13	2.18958e-12	-0.939418
AKAP1	KATNAL1	0.422142	1.21631e-05	-0.450315	2.18915e-16	1.33227e-15	0.872457	2.39126e-05	1.46373e-14	9.45285e-14	-0.937437
BCHE	GPR155	-0.461242	1.36817e-06	0.495784	5.13057e-20	0	-0.957026	2.79867e-06	6.09496e-18	1.5409e-14	-0.930328
AKAP1	CLMP	0.406961	2.64788e-05	-0.437864	1.75193e-15	1.26565e-14	0.844825	5.2477e-05	9.22576e-14	6.44992e-13	-0.929422
CLN6	GPR155	0.45985	1.48587e-06	-0.495737	5.17862e-20	0	0.955587	3.07781e-06	6.31443e-18	1.5409e-14	-0.927609
PKIA	GPR155	-0.511671	5.30941e-08	0.553708	1.67965e-25	0	-1.06538	1.21041e-07	4.66607e-23	1.5409e-14	-0.924081
TYRP1	NCAM1	-0.433867	6.49712e-06	0.470313	6.45719e-18	0	-0.904181	1.30571e-05	5.69121e-16	1.5409e-14	-0.922507
DPYSL3	AKAP1	0.404248	3.03079e-05	-0.439103	1.43e-15	1.42109e-14	0.843351	5.93838e-05	8.34546e-14	7.12974e-13	-0.920624
AKAP1	CFL2	0.428719	8.58115e-06	-0.465999	1.4082e-17	2.22045e-16	0.894718	1.73692e-05	1.13246e-15	1.5409e-14	-0.919999
P2RY12	GPR155	-0.490357	2.23448e-07	0.534384	1.49067e-23	0	-1.02474	4.83893e-07	3.04202e-21	1.5409e-14	-0.917611
SPR	GPR155	0.440144	4.59971e-06	-0.486624	3.05933e-19	0	0.926768	9.2196e-06	3.59066e-17	1.5409e-14	-0.904485
BEND6	GPR155	-0.487693	2.65614e-07	0.540081	4.09319e-24	0	-1.02777	5.77474e-07	9.33564e-22	1.5409e-14	-0.902999
TYRP1	SCUBE2	-0.445485	3.40989e-06	0.494089	7.16827e-20	0	-0.939574	6.90501e-06	8.24119e-18	1.5409e-14	-0.901628
GPR155	KIAA1644	-0.425335	1.02778e-05	0.471988	4.75617e-18	2.22045e-16	-0.897323	2.02625e-05	4.26005e-16	1.5409e-14	-0.901155
SCG2	LRRC17	-0.42417	1.0931e-05	0.471301	5.39278e-18	2.22045e-16	-0.895472	2.20106e-05	4.92209e-16	1.5409e-14	-0.899999
SNHG19	RPARP-AS1	-0.403108	3.20673e-05	0.449707	2.42798e-16	6.43929e-15	-0.852816	6.2379e-05	1.71958e-14	3.44103e-13	-0.896379
HSBP1L1	GPR155	0.435644	5.89628e-06	-0.487352	2.65956e-19	0	0.922996	1.23262e-05	3.09759e-17	1.5409e-14	-0.893899
HMCN1	GPR155	-0.447693	3.00848e-06	0.501637	1.59374e-20	0	-0.949329	6.15789e-06	2.24259e-18	1.5409e-14	-0.892464
DUS1L	AKAP1	-0.406253	2.74322e-05	0.457762	6.05535e-17	2.44249e-15	-0.864015	5.34116e-05	4.42795e-15	1.59854e-13	-0.887476
SLC29A2	GPR155	0.488425	2.5333e-07	-0.551802	2.64909e-25	0	1.04023	5.48058e-07	7.13982e-23	1.5409e-14	-0.885146
AKAP1	FRMD6	0.430279	7.89115e-06	-0.486785	2.96573e-19	0	0.917064	1.55593e-05	3.46819e-17	1.5409e-14	-0.883919
TYRP1	ACSS3	-0.414857	1.775e-05	0.470984	5.71389e-18	4.44089e-16	-0.885842	3.45813e-05	4.92209e-16	4.37455e-14	-0.880831
AKAP1	RASSF8	0.41943	1.40154e-05	-0.476362	2.12388e-18	2.22045e-16	0.895792	2.75415e-05	2.07132e-16	1.5409e-14	-0.880486
TYRP1	RP11-999E24.3	-0.460138	1.46076e-06	0.53162	2.76637e-23	0	-0.991758	3.07781e-06	4.94739e-21	1.5409e-14	-0.865539
ANGPTL1	GPR155	-0.41763	1.53877e-05	0.483951	5.09968e-19	0	-0.90158	3.06229e-05	5.35206e-17	1.5409e-14	-0.862959
C4orf3	GPR155	-0.455878	1.87666e-06	0.529427	4.49995e-23	0	-0.985305	3.88459e-06	8.84034e-21	1.5409e-14	-0.861077
TYRP1	CDCP1	0.409673	2.31063e-05	-0.476595	2.0338e-18	4.44089e-16	0.886268	4.60178e-05	1.97865e-16	4.37455e-14	-0.859583
AKAP1	CCDC69	0.412841	1.96772e-05	-0.483069	6.03015e-19	2.22045e-16	0.89591	4.00828e-05	6.48687e-17	1.5409e-14	-0.854622
TYRP1	PTGER3	-0.471059	7.56603e-07	0.552084	2.47652e-25	0	-1.02314	1.60392e-06	6.86138e-23	1.5409e-14	-0.853238
ECM2	GPR155	-0.435212	6.03742e-06	0.511911	1.93681e-21	0	-0.947122	1.23262e-05	2.75075e-19	1.5409e-14	-0.850171
ASPN	GPR155	-0.414953	1.76628e-05	0.488457	2.14906e-19	0	-0.903411	3.45813e-05	2.40821e-17	1.5409e-14	-0.849518
TUBA1A	AKAP1	0.427183	9.3157e-06	-0.504282	9.32538e-21	0	0.931465	1.87348e-05	1.33803e-18	1.5409e-14	-0.847111
AKAP1	AKT3	0.420414	1.33147e-05	-0.498509	2.98541e-20	0	0.918923	2.62762e-05	3.99198e-18	1.5409e-14	-0.843344
TYRP1	IGFBP5	-0.470183	7.98278e-07	0.566058	8.17137e-27	0	-1.03624	1.6258e-06	2.80023e-24	1.5409e-14	-0.830627
FGF7	GPR155	-0.480192	4.28774e-07	0.580487	2.02651e-28	0	-1.06068	9.34133e-07	7.35262e-26	1.5409e-14	-0.827222
PPP1R12A	GPR155	-0.414881	1.77281e-05	0.505113	7.87287e-21	0	-0.919995	3.45813e-05	1.15792e-18	1.5409e-14	-0.821363
PLEKHO1	AKAP1	0.416166	1.65959e-05	-0.507448	4.88022e-21	0	0.923614	3.28185e-05	7.21301e-19	1.5409e-14	-0.820114
SPON1	GPR155	-0.424938	1.04958e-05	0.518972	4.36295e-22	0	-0.94391	2.12914e-05	7.86646e-20	1.5409e-14	-0.818808
SGCD	GPR155	-0.425755	1.00513e-05	0.529571	4.35935e-23	0	-0.955325	2.00035e-05	8.25354e-21	1.5409e-14	-0.803962
CAMK1D	GPR155	-0.456406	1.81962e-06	0.569489	3.44869e-27	0	-1.02589	3.7721e-06	1.04976e-24	1.5409e-14	-0.80143
EME1	GPR155	0.402736	3.26618e-05	-0.513678	1.33804e-21	0	0.916414	6.40135e-05	2.11027e-19	1.5409e-14	-0.784025
AKAP1	BNIP2	0.401236	3.5165e-05	-0.516342	7.63228e-22	0	0.917578	7.02788e-05	1.27922e-19	1.5409e-14	-0.777075
HOPX	PRDM6	-0.46351	1.1951e-06	0.600655	8.40632e-31	0	-1.06417	2.48437e-06	3.84835e-28	1.5409e-14	-0.771675
KGFLP2	GPR155	-0.401944	3.39619e-05	0.521464	2.55691e-22	0	-0.923408	6.57335e-05	4.44241e-20	1.5409e-14	-0.770799
TYRP1	FABP4	-0.450405	2.57641e-06	0.603775	3.47418e-31	0	-1.05418	5.29608e-06	1.83642e-28	1.5409e-14	-0.745982
EPHA3	GPR155	-0.405089	2.90698e-05	0.547309	7.66296e-25	0	-0.952397	5.63466e-05	1.87667e-22	1.5409e-14	-0.740146
GHR	TYRP1	-0.437396	5.35516e-06	0.598108	1.71708e-30	0	-1.0355	1.07908e-05	8.96027e-28	1.5409e-14	-0.731299
SCG5	CACNA2D3	-0.401152	3.53103e-05	0.551408	2.90911e-25	0	-0.95256	7.02788e-05	7.88643e-23	1.5409e-14	-0.727505
PPAP2A	GPR155	-0.45715	1.74201e-06	0.632894	5.56735e-35	0	-1.09004	3.51235e-06	3.77958e-32	1.5409e-14	-0.722316
TYRP1	LAMA2	-0.411485	2.1082e-05	0.571179	2.24664e-27	0	-0.982664	4.212e-05	7.41002e-25	1.5409e-14	-0.720414
SCG5	IGFBP5	-0.415758	1.69481e-05	0.583231	9.82504e-29	0	-0.998989	3.36913e-05	3.55174e-26	1.5409e-14	-0.712852
FAM13C	GPR155	-0.427831	8.99888e-06	0.606712	1.49879e-31	0	-1.03454	1.80855e-05	7.92746e-29	1.5409e-14	-0.705163
HOPX	FMO2	-0.410501	2.21597e-05	0.628116	2.489e-34	0	-1.03862	4.32364e-05	1.75103e-31	1.5409e-14	-0.653543
LOC283070	GPR155	-0.408665	2.43098e-05	0.63854	9.16812e-36	0	-1.0472	4.65759e-05	7.32563e-33	1.5409e-14	-0.639999
IGF1	GPR155	-0.424362	1.08206e-05	0.666049	7.93255e-40	0	-1.09041	2.15376e-05	7.73891e-37	1.5409e-14	-0.637134
