# Supplementary material for: Identification and Validation of Key Genes of Differential Correlations in Gastric Cancer
Source: Front Cell Dev Biol. 2022 Jan 13;9:801687. doi: 10.3389/fcell.2021.801687 (PMC8794754; doi:10.3389/fcell.2021.801687)
Supplement: Supplementary file 7 [file DataSheet1.CSV]

ID	Death	OS.m
TCGA-B7-5816	0	2.224657534
TCGA-B7-5818	0	0.975342466
TCGA-B7-A5TI	0	1.630136986
TCGA-BR-4183	1	0.550684932
TCGA-BR-4253	1	0.339726027
TCGA-BR-4255	1	0.339726027
TCGA-BR-4267	1	0.515068493
TCGA-BR-4279	1	0.797260274
TCGA-BR-4280	1	0.550684932
TCGA-BR-4361	0	0
TCGA-BR-4368	0	0
TCGA-BR-6452	0	2.890410959
TCGA-BR-6453	0	1.328767123
TCGA-BR-6454	0	0
TCGA-BR-6455	1	1.156164384
TCGA-BR-6456	1	1.44109589
TCGA-BR-6457	0	1.139726027
TCGA-BR-6458	1	1.610958904
TCGA-BR-6563	0	3.260273973
TCGA-BR-6564	1	2.175342466
TCGA-BR-6565	1	0.764383562
TCGA-BR-6566	0	2.731506849
TCGA-BR-6705	1	2.134246575
TCGA-BR-6706	1	1.504109589
TCGA-BR-6707	1	1.657534247
TCGA-BR-6709	1	1.01369863
TCGA-BR-6710	0	0.747945205
TCGA-BR-6801	0	3.350684932
TCGA-BR-6802	0	2.575342466
TCGA-BR-6803	0	2.6
TCGA-BR-6852	0	3.745205479
TCGA-BR-7196	0	1.824657534
TCGA-BR-7197	0	0.767123288
TCGA-BR-7703	0	3.01369863
TCGA-BR-7704	0	2.936986301
TCGA-BR-7707	0	2.98630137
TCGA-BR-7715	0	2.802739726
TCGA-BR-7716	0	3.315068493
TCGA-BR-7717	1	1.512328767
TCGA-BR-7722	1	1.276712329
TCGA-BR-7723	1	2.394520548
TCGA-BR-7851	1	1.57260274
TCGA-BR-7901	1	0.287671233
TCGA-BR-7957	1	0.756164384
TCGA-BR-7958	0	2.463013699
TCGA-BR-7959	0	2.767123288
TCGA-BR-8058	0	3.104109589
TCGA-BR-8059	1	1.202739726
TCGA-BR-8060	1	0.953424658
TCGA-BR-8077	0	0.057534247
TCGA-BR-8078	0	2.465753425
TCGA-BR-8080	1	0.8
TCGA-BR-8081	0	2.687671233
TCGA-BR-8284	1	0.671232877
TCGA-BR-8285	1	0.046575342
TCGA-BR-8286	0	2.452054795
TCGA-BR-8289	1	0.221917808
TCGA-BR-8291	1	1.663013699
TCGA-BR-8295	1	0.183561644
TCGA-BR-8296	1	1.298630137
TCGA-BR-8297	0	0.616438356
TCGA-BR-8360	0	0.515068493
TCGA-BR-8361	0	2.591780822
TCGA-BR-8362	1	1.090410959
TCGA-BR-8363	1	0.021917808
TCGA-BR-8364	0	1.849315068
TCGA-BR-8365	1	1.460273973
TCGA-BR-8366	0	0.079452055
TCGA-BR-8367	1	2.194520548
TCGA-BR-8368	0	0.35890411
TCGA-BR-8369	0	1.169863014
TCGA-BR-8370	0	0.276712329
TCGA-BR-8371	1	0.983561644
TCGA-BR-8372	0	2.605479452
TCGA-BR-8373	0	1.232876712
TCGA-BR-8380	1	0.057534247
TCGA-BR-8381	0	0.61369863
TCGA-BR-8382	1	2.087671233
TCGA-BR-8384	0	0.309589041
TCGA-BR-8483	0	0.449315068
TCGA-BR-8484	1	2.098630137
TCGA-BR-8485	0	0.767123288
TCGA-BR-8486	0	0
TCGA-BR-8487	0	0.093150685
TCGA-BR-8588	0	1.065753425
TCGA-BR-8589	0	2.260273973
TCGA-BR-8590	1	0.778082192
TCGA-BR-8591	0	2.345205479
TCGA-BR-8592	1	0.523287671
TCGA-BR-8676	0	0.62739726
TCGA-BR-8677	0	2.22739726
TCGA-BR-8678	0	2.065753425
TCGA-BR-8679	0	0
TCGA-BR-8680	0	2.663013699
TCGA-BR-8682	0	2.715068493
TCGA-BR-8683	1	0.821917808
TCGA-BR-8686	1	1.739726027
TCGA-BR-8687	1	0.684931507
TCGA-BR-8690	0	0.890410959
TCGA-BR-A44T	0	2.843835616
TCGA-BR-A44U	1	1.156164384
TCGA-BR-A452	1	0.62739726
TCGA-BR-A453	1	0.506849315
TCGA-BR-A4CQ	0	2.915068493
TCGA-BR-A4CR	0	0
TCGA-BR-A4CS	1	0.123287671
TCGA-BR-A4IU	0	2.295890411
TCGA-BR-A4IV	1	2.380821918
TCGA-BR-A4IY	0	1.073972603
TCGA-BR-A4IZ	1	0.747945205
TCGA-BR-A4J1	1	0.060273973
TCGA-BR-A4J2	0	1.180821918
TCGA-BR-A4J4	0	0.043835616
TCGA-BR-A4J5	0	2.361643836
TCGA-BR-A4J6	0	0.054794521
TCGA-BR-A4J8	0	1.126027397
TCGA-BR-A4J9	0	0.038356164
TCGA-BR-A4PD	0	1.720547945
TCGA-BR-A4PE	0	1.701369863
TCGA-BR-A4PF	0	0.095890411
TCGA-BR-A4QI	1	1.78630137
TCGA-BR-A4QL	1	1.345205479
TCGA-BR-A4QM	0	0.42739726
TCGA-CD-5798	0	1.117808219
TCGA-CD-5799	0	1.084931507
TCGA-CD-5800	0	1.095890411
TCGA-CD-5801	1	1.098630137
TCGA-CD-5802	0	1.112328767
TCGA-CD-5803	1	0.934246575
TCGA-CD-5804	0	0
TCGA-CD-5813	1	1.032876712
TCGA-CD-8524	0	1.063013699
TCGA-CD-8525	0	1.049315068
TCGA-CD-8526	0	1.043835616
TCGA-CD-8527	1	0.597260274
TCGA-CD-8528	0	1.02739726
TCGA-CD-8529	0	1.024657534
TCGA-CD-8530	0	1.032876712
TCGA-CD-8531	0	1.049315068
TCGA-CD-8532	1	0.969863014
TCGA-CD-8533	0	1.282191781
TCGA-CD-8534	0	1.005479452
TCGA-CD-8535	0	1.068493151
TCGA-CD-8536	0	1.035616438
TCGA-CD-A486	1	0.526027397
TCGA-CD-A487	0	1.024657534
TCGA-CD-A489	1	0.942465753
TCGA-CD-A48A	0	1.035616438
TCGA-CD-A48C	1	0.967123288
TCGA-CD-A4MG	1	0.547945205
TCGA-CD-A4MH	0	1.016438356
TCGA-CD-A4MI	1	0.980821918
TCGA-CD-A4MJ	0	1.052054795
TCGA-CG-4300	1	1.668493151
TCGA-CG-4301	0	0.252054795
TCGA-CG-4305	0	1.328767123
TCGA-CG-4306	1	0.002739726
TCGA-CG-4436	0	0.665753425
TCGA-CG-4437	0	0.671232877
TCGA-CG-4438	0	4.506849315
TCGA-CG-4440	1	0.334246575
TCGA-CG-4441	1	1.167123288
TCGA-CG-4442	0	0
TCGA-CG-4443	0	2.498630137
TCGA-CG-4444	0	3.920547945
TCGA-CG-4449	0	1.589041096
TCGA-CG-4455	0	1.002739726
TCGA-CG-4460	1	1.832876712
TCGA-CG-4462	1	0
TCGA-CG-4465	1	0.750684932
TCGA-CG-4466	0	1.580821918
TCGA-CG-4469	1	0.589041096
TCGA-CG-4472	0	1
TCGA-CG-4474	0	0
TCGA-CG-4475	0	1.915068493
TCGA-CG-4476	0	0
TCGA-CG-4477	0	2.580821918
TCGA-CG-5716	0	0
TCGA-CG-5717	1	0.580821918
TCGA-CG-5718	1	3
TCGA-CG-5719	0	0.084931507
TCGA-CG-5720	1	0.082191781
TCGA-CG-5721	0	0.501369863
TCGA-CG-5722	0	0.082191781
TCGA-CG-5723	0	6.838356164
TCGA-CG-5724	1	1.002739726
TCGA-CG-5725	1	1.252054795
TCGA-CG-5726	1	2.41369863
TCGA-CG-5727	0	6.589041096
TCGA-CG-5728	0	1.58630137
TCGA-CG-5730	0	0.334246575
TCGA-CG-5732	1	5.753424658
TCGA-CG-5733	1	1.756164384
TCGA-CG-5734	1	0.665753425
TCGA-D7-5577	1	2.142465753
TCGA-D7-5578	0	1.054794521
TCGA-D7-5579	0	1.742465753
TCGA-D7-6518	0	1.594520548
TCGA-D7-6519	0	1.712328767
TCGA-D7-6520	0	1.569863014
TCGA-D7-6521	0	1.545205479
TCGA-D7-6522	0	1.550684932
TCGA-D7-6524	0	1.487671233
TCGA-D7-6525	1	1.112328767
TCGA-D7-6526	0	1.432876712
TCGA-D7-6527	1	0.854794521
TCGA-D7-6528	0	1.268493151
TCGA-D7-6815	0	1.331506849
TCGA-D7-6817	0	1.065753425
TCGA-D7-6818	1	1.030136986
TCGA-D7-6820	0	0.942465753
TCGA-D7-6822	0	1.02739726
TCGA-D7-8570	0	2.060273973
TCGA-D7-8572	0	1.4
TCGA-D7-8573	0	1.624657534
TCGA-D7-8574	0	1.432876712
TCGA-D7-8575	1	1.517808219
TCGA-D7-8576	1	1.221917808
TCGA-D7-8578	0	1.761643836
TCGA-D7-8579	0	1.742465753
TCGA-D7-A4YT	0	1.189041096
TCGA-D7-A4YU	0	1.369863014
TCGA-D7-A4YV	1	0.493150685
TCGA-D7-A4YX	0	3.035616438
TCGA-D7-A4YY	0	1.147945205
TCGA-D7-A4Z0	0	1.230136986
TCGA-D7-A6ET	0	2.202739726
TCGA-D7-A6EV	0	0.936986301
TCGA-D7-A6EX	0	0.942465753
TCGA-D7-A6EY	1	0.953424658
TCGA-D7-A6EZ	1	1.693150685
TCGA-D7-A6F0	0	1.857534247
TCGA-D7-A6F2	0	1.304109589
TCGA-D7-A747	1	0.698630137
TCGA-D7-A748	1	0.361643836
TCGA-D7-A74A	0	1.663013699
TCGA-D7-A74B	1	0.594520548
TCGA-EQ-5647	1	0.052054795
TCGA-F1-6874	0	1.205479452
TCGA-F1-6875	1	6.019178082
TCGA-F1-A448	0	1.77260274
TCGA-F1-A72C	0	0.947945205
TCGA-FP-7829	0	1.62739726
TCGA-FP-8209	1	4.961643836
TCGA-FP-8210	1	0.419178082
TCGA-FP-A4BE	0	0.923287671
TCGA-FP-A4BF	1	0.460273973
TCGA-FP-A9TM	0	0.517808219
TCGA-HF-A5NB	0	2.542465753
TCGA-HU-8243	1	0.493150685
TCGA-HU-8244	0	2.032876712
TCGA-HU-8245	0	1.512328767
TCGA-HU-8249	0	2.41369863
TCGA-HU-8602	0	1.860273973
TCGA-HU-8604	0	1.901369863
TCGA-HU-8608	0	1.756164384
TCGA-HU-8610	0	0.063013699
TCGA-HU-A4G2	0	2.024657534
TCGA-HU-A4G3	0	0.465753425
TCGA-HU-A4G6	0	2.021917808
TCGA-HU-A4G8	0	1.890410959
TCGA-HU-A4G9	0	2.016438356
TCGA-HU-A4GC	0	0.271232877
TCGA-HU-A4GD	0	1.895890411
TCGA-HU-A4GF	0	2.150684932
TCGA-HU-A4GH	0	0.980821918
TCGA-HU-A4GJ	0	1.780821918
TCGA-HU-A4GN	0	2.498630137
TCGA-HU-A4GP	0	0.747945205
TCGA-HU-A4GQ	1	0.008219178
TCGA-HU-A4GT	0	0.542465753
TCGA-HU-A4GU	0	0.547945205
TCGA-HU-A4GX	0	1.687671233
TCGA-HU-A4GY	0	0.021917808
TCGA-HU-A4H0	0	0.175342466
TCGA-HU-A4H2	0	1.079452055
TCGA-HU-A4H3	0	2.416438356
TCGA-HU-A4H4	0	1.98630137
TCGA-HU-A4H5	0	1.983561644
TCGA-HU-A4H6	0	1.764383562
TCGA-HU-A4HB	1	1.306849315
TCGA-HU-A4HD	0	2.783561644
TCGA-IN-7806	0	3.030136986
TCGA-IN-7808	1	0.287671233
TCGA-IN-8462	0	1.567123288
TCGA-IN-8663	1	0.282191781
TCGA-IN-A6RI	0	1.531506849
TCGA-IN-A6RJ	0	1.038356164
TCGA-IN-A6RL	1	1.112328767
TCGA-IN-A6RN	0	1.62739726
TCGA-IN-A6RP	0	0.536986301
TCGA-IN-A6RR	1	0.561643836
TCGA-IN-A6RS	0	1.049315068
TCGA-IN-A7NR	0	0.542465753
TCGA-IN-A7NT	0	0.884931507
TCGA-IN-A7NU	0	0.975342466
TCGA-IN-AB1V	0	1.312328767
TCGA-IN-AB1X	0	1.126027397
TCGA-KB-A6F5	0	0.463013699
TCGA-KB-A6F7	0	5.301369863
TCGA-KB-A93J	0	3.079452055
TCGA-MX-A5UG	1	0.309589041
TCGA-MX-A5UJ	0	1.643835616
TCGA-MX-A663	1	0.821917808
TCGA-R5-A7O7	0	3.805479452
TCGA-R5-A7ZE	1	1.517808219
TCGA-R5-A7ZF	1	0.709589041
TCGA-R5-A7ZI	0	6.210958904
TCGA-R5-A804	1	0.383561644
TCGA-R5-A805	1	0.769863014
TCGA-RD-A7BS	1	0.920547945
TCGA-RD-A7BW	1	0.42739726
TCGA-RD-A7C1	1	1.389041096
TCGA-RD-A8MV	0	10.19178082
TCGA-RD-A8MW	1	3.15890411
TCGA-RD-A8N0	0	3.38630137
TCGA-RD-A8N1	0	9.64109589
TCGA-RD-A8N2	0	9.698630137
TCGA-RD-A8N4	0	5.947945205
TCGA-RD-A8N5	1	4.78630137
TCGA-RD-A8N6	1	0.745205479
TCGA-RD-A8N9	0	2.967123288
TCGA-RD-A8NB	1	1.405479452
TCGA-SW-A7EA	0	1.58630137
TCGA-SW-A7EB	0	0.482191781
TCGA-VQ-A8DL	1	0.076712329
TCGA-VQ-A8DT	0	4.065753425
TCGA-VQ-A8DU	1	0.454794521
TCGA-VQ-A8DV	1	1.104109589
TCGA-VQ-A8DZ	1	1.084931507
TCGA-VQ-A8E0	1	1.539726027
TCGA-VQ-A8E2	0	3.61369863
TCGA-VQ-A8E3	1	1.810958904
TCGA-VQ-A8E7	0	3.117808219
TCGA-VQ-A8P2	0	3.178082192
TCGA-VQ-A8P3	0	3.101369863
TCGA-VQ-A8P5	1	0.643835616
TCGA-VQ-A8P8	0	2.580821918
TCGA-VQ-A8PB	1	2.857534247
TCGA-VQ-A8PC	1	3.854794521
TCGA-VQ-A8PD	1	1.35890411
TCGA-VQ-A8PE	1	1.849315068
TCGA-VQ-A8PF	1	0.208219178
TCGA-VQ-A8PH	1	1.065753425
TCGA-VQ-A8PJ	1	0.224657534
TCGA-VQ-A8PK	1	1.487671233
TCGA-VQ-A8PM	1	0.156164384
TCGA-VQ-A8PO	1	0.77260274
TCGA-VQ-A8PP	1	1.950684932
TCGA-VQ-A8PQ	1	1.304109589
TCGA-VQ-A8PU	1	2.279452055
TCGA-VQ-A8PX	0	5.380821918
TCGA-VQ-A91A	0	3.287671233
TCGA-VQ-A91D	1	0.975342466
TCGA-VQ-A91E	0	1.819178082
TCGA-VQ-A91K	0	5.101369863
TCGA-VQ-A91N	1	1.561643836
TCGA-VQ-A91Q	1	1.734246575
TCGA-VQ-A91S	0	2.739726027
TCGA-VQ-A91U	1	0.142465753
TCGA-VQ-A91V	0	3.553424658
TCGA-VQ-A91W	0	5.071232877
TCGA-VQ-A91X	1	0.791780822
TCGA-VQ-A91Y	1	0.810958904
TCGA-VQ-A91Z	0	4.630136986
TCGA-VQ-A922	1	0.753424658
TCGA-VQ-A923	1	0
TCGA-VQ-A924	1	4.619178082
TCGA-VQ-A925	1	0.378082192
TCGA-VQ-A927	1	0.547945205
TCGA-VQ-A928	1	0.476712329
TCGA-VQ-A92D	0	5.567123288
TCGA-VQ-A94O	1	1.753424658
TCGA-VQ-A94R	1	3.545205479
TCGA-VQ-A94T	1	0.936986301
TCGA-VQ-A94U	0	2.243835616
TCGA-VQ-AA64	1	1.534246575
TCGA-VQ-AA68	0	3.638356164
TCGA-VQ-AA69	0	2.367123288
TCGA-VQ-AA6A	0	3.243835616
TCGA-VQ-AA6B	0	2.745205479
TCGA-VQ-AA6D	0	1.42739726
TCGA-VQ-AA6F	0	4.509589041
TCGA-VQ-AA6G	1	2.169863014
TCGA-VQ-AA6I	1	1.345205479
TCGA-VQ-AA6J	0	2.295890411
TCGA-VQ-AA6K	1	1.035616438
